# Supplementary material for: From sequence to enzyme mechanism using multi-label machine learning
Source: BMC Bioinformatics. 2014 May 19;15:150. doi: 10.1186/1471-2105-15-150 (PMC4229970; doi:10.1186/1471-2105-15-150)
Supplement: Additional file 1 — Comparison of machine learning algorithms. Additional file comparison_of_machine_learning_algorithms.csv contains several evaluation metrics and run time for various machine learning algorithms when executing a leave-one-out experiment on the mechanism dataset. [file 1471-2105-15-150-S1.csv]

dataset	dataset	instances	attributes	class_values	algorithm_name	wrapper_algorithm	algorithm_class	leave_one_out_runs	run_duration	total_duration	avg_subset_accuracy	avg_exam_accuracy	avg_avg_precision	avg_micro_precision	avg_macro_precision	avg_exam_precision	avg_micro_f_measure	avg_macro_f_measure	avg_exam_f_measure	avg_macro_recall	avg_micro_recall	avg_exam_recall	avg_micro_specificity	avg_macro_specificity	sum_fn	sum_fp	sum_tp	min(start_time)	max(end_time)
maciesub_ipr_ucount2	mechanism	251	322	83	Mulan Multilabel Binary Relevance Nearest Neighbours	(integrated binary relevance)	k1-mulan.classifier.lazy.BRkNN	251	0	00:00:23	0.96	0.96	0.968	0.96	0.999	0.96	0.96	0.999	0.96	0.999	0.96	0.96	0.999	0.999	10	5	242	2014/02/18 15:34:22	2014/02/18 15:34:45
maciesub_ipr_ucount2	mechanism	251	322	83	Weka Instance Based (IBk, k=1)	Label powerset	LabelPowersetWrapped_IBk=1-mulan.classifier.transformation.LabelPowerset	251	0	00:00:24	0.96	0.96	0.965	0.96	0.999	0.96	0.96	0.999	0.96	0.999	0.96	0.96	0.999	0.999	10	5	242	2014/02/19 16:44:32	2014/02/19 16:44:56
maciesub_ipr_ucount2	mechanism	251	322	83	Mulan Hierarchical Multi Label Classifier (HMC)	none	HierarchicalMultilabClass_class mulan.classifier.transformation.LabelPowerset-mulan.classifier.meta.HMC	251	0.1	00:00:28	0.96	0.96	0.965	0.96	0.999	0.96	0.96	0.999	0.96	0.999	0.96	0.96	0.999	0.999	10	5	242	2014/02/18 16:22:13	2014/02/18 16:22:41
maciesub_ipr_ucount2	mechanism	251	322	83	Weka Instance Based (IBk, k=1)	Binary relevance	BinaryRelevanceWrapped_IBk=1-mulan.classifier.transformation.BinaryRelevance	251	0.6	00:02:42	0.96	0.96	0.968	0.96	0.999	0.96	0.96	0.999	0.96	0.999	0.96	0.96	0.999	0.999	10	6	242	2014/02/19 16:41:37	2014/02/19 16:44:19
maciesub_ipr_ucount2	mechanism	251	322	83	Mulan BRkNN	Rakel Random k-labELsets	RakelWrapped_class mulan.classifier.lazy.BRkNN-mulan.classifier.meta.RAkEL	251	2.1	00:09:00	0.96	0.96	0.965	0.96	0.999	0.96	0.96	0.999	0.96	0.999	0.96	0.96	0.999	0.999	10	5	242	2014/02/18 16:13:01	2014/02/18 16:22:01
maciesub_ipr_ucount2	mechanism	251	322	83	Weka Instance Based (IBk, k=1)	Rakel Random k-labELsets	RakelWrapped_class mulan.classifier.transformation.LabelPowerset-mulan.classifier.meta.RAkEL	251	3.2	00:13:32	0.96	0.96	0.965	0.96	0.999	0.96	0.96	0.999	0.96	0.999	0.96	0.96	0.999	0.999	10	6	242	2014/02/18 15:59:17	2014/02/18 16:12:49
maciesub_ipr_ucount2	mechanism	251	322	83	Weka Sequential Minimal Optimization (Support Vector Machine)	Rakel Random k-labELsets	BinaryRelevanceWrapped_SMO-mulan.classifier.transformation.BinaryRelevance	251	3.1	00:13:02	0.956	0.956	0.961	0.956	0.999	0.956	0.956	0.999	0.956	0.999	0.956	0.956	0.999	0.999	11	5	241	2014/02/18 16:35:59	2014/02/18 16:49:01
maciesub_ipr_ucount2	mechanism	251	322	83	Calibrated Label Ranking + Weka Sequential Minimal Optimization (Support Vector Machine)	Hierarchy Of Multi-labEl leaRners algorithm (Homer)	Homer_CalibratedLabelRanking-SMO-mulan.classifier.meta.HOMER	251	5.6	00:23:38	0.956	0.956	0.963	0.956	0.999	0.956	0.956	0.999	0.956	0.999	0.956	0.956	0.999	0.999	11	5	241	2014/02/19 11:08:10	2014/02/19 11:31:48
maciesub_ipr_ucount2	mechanism	251	322	83	Weka Sequential Minimal Optimization (Support Vector Machine)	Binary relevance	RakelWrapped_BinaryRelevanceWrapped-SMO-mulan.classifier.meta.RAkEL	251	22.5	01:34:20	0.956	0.956	0.961	0.956	0.999	0.956	0.956	0.999	0.956	0.999	0.956	0.956	0.999	0.999	11	5	241	2014/02/19 14:21:53	2014/02/19 15:56:13
maciesub_ipr_ucount2	mechanism	251	322	83	Weka Random Forest	Label powerset	LabelPowersetWrapped_RandomForest-mulan.classifier.transformation.LabelPowerset	251	0.3	00:01:16	0.948	0.948	0.931	0.948	0.999	0.948	0.948	0.999	0.948	0.999	0.948	0.948	0.999	0.999	13	6	239	2014/02/18 15:57:48	2014/02/18 15:59:04
maciesub_ipr_ucount2	mechanism	251	322	83	Weka Random Forest	Binary relevance	BinaryRelevanceWrapped_RandomForest-mulan.classifier.transformation.BinaryRelevance	251	1.7	00:07:11	0.944	0.944	0.975	0.944	0.999	0.944	0.944	0.999	0.944	0.999	0.944	0.944	0.999	0.999	14	6	238	2014/02/18 18:46:19	2014/02/18 18:53:30
maciesub_ipr_ucount2	mechanism	251	322	83	Weka Random Forest	Rakel Random k-labELsets	RakelWrapped_LabelPowersetWrapped-RandomForest-mulan.classifier.meta.RAkEL	251	10.7	00:44:57	0.944	0.944	0.958	0.944	0.999	0.944	0.944	0.999	0.944	0.999	0.944	0.944	0.999	0.999	14	5	238	2014/02/19 15:56:26	2014/02/19 16:41:23
maciesub_ipr_ucount2	mechanism	251	322	83	Weka Sequential Minimal Optimization (Support Vector Machine)	Label powerset	LabelPowersetWrapped_SMO-mulan.classifier.transformation.LabelPowerset	251	26.4	01:50:44	0.932	0.932	0.021	0.932	0.998	0.932	0.932	0.998	0.932	0.998	0.932	0.932	0.999	0.998	15	8	237	2014/02/18 16:55:23	2014/02/18 18:46:07
maciesub_ipr_ucount2	mechanism	251	322	83	Weka J48 C4.5	Label powerset	LabelPowersetWrapped_J48-mulan.classifier.transformation.LabelPowerset	251	0.4	00:01:50	0.625	0.625	0.651	0.625	0.991	0.625	0.625	0.991	0.625	0.991	0.625	0.625	0.995	0.991	92	92	160	2014/02/18 15:03:35	2014/02/18 15:05:25
maciesub_ipr_ucount2	mechanism	251	322	83	Weka Naive Bayes	Label powerset	LabelPowersetWrapped_NaiveBayes-mulan.classifier.transformation.LabelPowerset	251	0.1	00:00:44	0.143	0.143	0.183	0.143	0.979	0.143	0.143	0.979	0.143	0.979	0.143	0.143	0.989	0.979	216	215	36	2014/02/18 15:34:58	2014/02/18 15:35:42
maciesub_ipr_ucount2	mechanism	251	322	83	Weka Naive Bayes	Binary relevance	BinaryRelevanceWrapped_NaiveBayes-mulan.classifier.transformation.BinaryRelevance	251	0.6	00:02:35	0.071	0.071	0.166	0.071	0.988	0.071	0.071	0.988	0.071	0.988	0.071	0.071	1	0.988	236	0	16	2014/02/18 15:35:56	2014/02/18 15:38:31
maciesub_ipr_ucount2	mechanism	251	322	83	Weka One Rule	Label powerset	oneRule-mulan.classifier.transformation.LabelPowerset	251	0	00:00:24	0.051	0.051	0.096	0.051	0.977	0.051	0.051	0.977	0.051	0.977	0.051	0.051	0.988	0.977	239	238	13	2014/02/18 15:02:57	2014/02/18 15:03:21
maciesub_ipr_ucount2	mechanism	251	322	83	Weka Zero Rule	Label powerset	zeroRule-mulan.classifier.transformation.LabelPowerset	251	0.1	00:00:30	0.051	0.051	0.055	0.051	0.977	0.051	0.051	0.977	0.051	0.977	0.051	0.051	0.988	0.977	239	238	13	2014/02/18 15:02:14	2014/02/18 15:02:44
maciesub_ipr_ucount2	mechanism	251	322	83	Mulan Back Propagation Multi Label Learner	none	_BPMLL_Multilabel_Back_Propagation-mulan.classifier.neural.BPMLL	251	5.7	00:24:02	0.007	0.014	0.079	0.014	0.572	0.014	0.021	0.572	0.021	0.572	0.42	0.42	0.574	0.572	148	8751	104	2014/02/18 15:10:08	2014/02/18 15:34:10
