# Supplementary material for: From sequence to enzyme mechanism using multi-label machine learning
Source: BMC Bioinformatics. 2014 May 19;15:150. doi: 10.1186/1471-2105-15-150 (PMC4229970; doi:10.1186/1471-2105-15-150)
Supplement: Additional file 2 — Java code of ml2db. Additional file ml2db_code.tar.gz contains the Java source code to run the multi-label machine learning experiments and save the results to database. The code’s Javadoc is included. [file 1471-2105-15-150-S2.zip]

Archive with 5,372 entries (4,547 files):
- additional file 2/ml2db/
- additional file 2/ml2db/ecmulan/
- additional file 2/ml2db/ecmulan/.classpath
- additional file 2/ml2db/ecmulan/.project
- additional file 2/ml2db/ecmulan/.settings/
- additional file 2/ml2db/ecmulan/.settings/CVS/
- additional file 2/ml2db/ecmulan/.settings/CVS/Entries
- additional file 2/ml2db/ecmulan/.settings/CVS/Repository
- additional file 2/ml2db/ecmulan/.settings/CVS/Root
- additional file 2/ml2db/ecmulan/.settings/org.eclipse.jdt.core.prefs
- additional file 2/ml2db/ecmulan/bin/
- additional file 2/ml2db/ecmulan/bin/CVS/
- additional file 2/ml2db/ecmulan/bin/CVS/Entries
- additional file 2/ml2db/ecmulan/bin/CVS/Repository
- additional file 2/ml2db/ecmulan/bin/CVS/Root
- additional file 2/ml2db/ecmulan/bin/README.txt
- additional file 2/ml2db/ecmulan/bin/uk/
- additional file 2/ml2db/ecmulan/bin/uk/ac/
- additional file 2/ml2db/ecmulan/bin/uk/ac/ed/
- additional file 2/ml2db/ecmulan/bin/uk/ac/ed/inf/
- additional file 2/ml2db/ecmulan/bin/uk/ac/ed/inf/mulanxml/
- additional file 2/ml2db/ecmulan/bin/uk/ac/ed/inf/mulanxml/dbconn_db_uniprot_2013_02.props
- additional file 2/ml2db/ecmulan/bin/uk/ac/ed/inf/mulanxml/dbconn_macie_homologs_2012.props
- additional file 2/ml2db/ecmulan/bin/uk/ac/ed/inf/mulanxml/dbconnection_ec201011.props
- additional file 2/ml2db/ecmulan/bin/uk/ac/ed/inf/mulanxml/dbconnection_ec201101.props
- additional file 2/ml2db/ecmulan/bin/uk/ac/ed/inf/mulanxml/dbconnection_test.props
- additional file 2/ml2db/ecmulan/bin/uk/ac/ed/inf/mulanxml/ec/
- additional file 2/ml2db/ecmulan/bin/uk/ac/ed/inf/mulanxml/ec/EcDbWriter.class
- additional file 2/ml2db/ecmulan/bin/uk/ac/ed/inf/mulanxml/ec/EcFullXmlCreator.class
- additional file 2/ml2db/ecmulan/bin/uk/ac/ed/inf/mulanxml/ec/EcMulanXmlCreator.class
- additional file 2/ml2db/ecmulan/bin/uk/ac/ed/inf/mulanxml/ec/EcNumber.class
- additional file 2/ml2db/ecmulan/bin/uk/ac/ed/inf/mulanxml/ec/EcNumberGenerator.class
- additional file 2/ml2db/ecmulan/bin/uk/ac/ed/inf/mulanxml/ec/EcTable.class
- additional file 2/ml2db/ecmulan/bin/uk/ac/ed/inf/mulanxml/LocalDbReader.class
- additional file 2/ml2db/ecmulan/bin/uk/ac/ed/inf/mulanxml/MulanLabel.class
- additional file 2/ml2db/ecmulan/bin/uk/ac/ed/inf/mulanxml/MulanXml.class
- additional file 2/ml2db/ecmulan/bin/uk/ac/ed/inf/mulanxml/notes
- additional file 2/ml2db/ecmulan/bin/uk/ac/ed/inf/mulanxml/test/
- additional file 2/ml2db/ecmulan/bin/uk/ac/ed/inf/mulanxml/test/AllTests.class
- additional file 2/ml2db/ecmulan/bin/uk/ac/ed/inf/mulanxml/test/ec/
- additional file 2/ml2db/ecmulan/bin/uk/ac/ed/inf/mulanxml/test/ec/EcDbWriterTest.class
- additional file 2/ml2db/ecmulan/bin/uk/ac/ed/inf/mulanxml/test/ec/EcFullXmlCreatorTest.class
- additional file 2/ml2db/ecmulan/bin/uk/ac/ed/inf/mulanxml/test/ec/EcMulanXmlCreatorTest.class
- additional file 2/ml2db/ecmulan/bin/uk/ac/ed/inf/mulanxml/test/ec/EcNumberGeneratorTest.class
- additional file 2/ml2db/ecmulan/bin/uk/ac/ed/inf/mulanxml/test/ec/EcNumberTest.class
- additional file 2/ml2db/ecmulan/bin/uk/ac/ed/inf/mulanxml/test/LocalDbReaderTest.class
- additional file 2/ml2db/ecmulan/bin/uk/ac/ed/inf/mulanxml/test/MulanLabelTest.class
- additional file 2/ml2db/ecmulan/bin/uk/ac/ed/inf/mulanxml/test/MulanXmlTest.class
- additional file 2/ml2db/ecmulan/bin/uk/ac/ed/inf/mulanxml/XmlCreator.class
- additional file 2/ml2db/ecmulan/bin/uk/ac/ed/inf/mulanxml/XmlCreatorManager.class
- additional file 2/ml2db/ecmulan/bin/uk/ac/ed/inf/mulanxml/XmlCreatorManagerTest.class
- additional file 2/ml2db/ecmulan/bin/uk/ac/ed/inf/mulanxml/XmlCreatorTest.class
- additional file 2/ml2db/ecmulan/CVS/
- additional file 2/ml2db/ecmulan/CVS/Entries
- additional file 2/ml2db/ecmulan/CVS/Repository
- additional file 2/ml2db/ecmulan/CVS/Root
- additional file 2/ml2db/ecmulan/data/
- additional file 2/ml2db/ecmulan/data/CVS/
- additional file 2/ml2db/ecmulan/data/CVS/Entries
- additional file 2/ml2db/ecmulan/data/CVS/Repository
- additional file 2/ml2db/ecmulan/data/CVS/Root
- additional file 2/ml2db/ecmulan/data/xml/
- additional file 2/ml2db/ecmulan/data/xml/archaea_20100814_203456.xml
- additional file 2/ml2db/ecmulan/data/xml/CVS/
- additional file 2/ml2db/ecmulan/data/xml/CVS/Entries
- additional file 2/ml2db/ecmulan/data/xml/CVS/Repository
- additional file 2/ml2db/ecmulan/data/xml/CVS/Root
- additional file 2/ml2db/ecmulan/data/xml/fungi_20100814_145328.xml
- additional file 2/ml2db/ecmulan/data/xml/plant_20100814_134601.xml
- additional file 2/ml2db/ecmulan/data/xml/swiss_kegg_random_100.xml
- additional file 2/ml2db/ecmulan/data/xml/swiss_kegg_winterpro.xml
- additional file 2/ml2db/ecmulan/data/xml/swisskegg_test_10.xml
- additional file 2/ml2db/ecmulan/doc/
- additional file 2/ml2db/ecmulan/doc/allclasses-frame.html
- additional file 2/ml2db/ecmulan/doc/allclasses-noframe.html
- additional file 2/ml2db/ecmulan/doc/constant-values.html
- additional file 2/ml2db/ecmulan/doc/CVS/
- additional file 2/ml2db/ecmulan/doc/CVS/Entries
- additional file 2/ml2db/ecmulan/doc/CVS/Repository
- additional file 2/ml2db/ecmulan/doc/CVS/Root
- additional file 2/ml2db/ecmulan/doc/deprecated-list.html
- additional file 2/ml2db/ecmulan/doc/help-doc.html
- additional file 2/ml2db/ecmulan/doc/index.html
- additional file 2/ml2db/ecmulan/doc/index-files/
- additional file 2/ml2db/ecmulan/doc/index-files/CVS/
- additional file 2/ml2db/ecmulan/doc/index-files/CVS/Entries
- additional file 2/ml2db/ecmulan/doc/index-files/CVS/Repository
- additional file 2/ml2db/ecmulan/doc/index-files/CVS/Root
- additional file 2/ml2db/ecmulan/doc/index-files/index-1.html
- additional file 2/ml2db/ecmulan/doc/index-files/index-10.html
- additional file 2/ml2db/ecmulan/doc/index-files/index-11.html
- additional file 2/ml2db/ecmulan/doc/index-files/index-12.html
- additional file 2/ml2db/ecmulan/doc/index-files/index-13.html
- additional file 2/ml2db/ecmulan/doc/index-files/index-14.html
- additional file 2/ml2db/ecmulan/doc/index-files/index-2.html
- additional file 2/ml2db/ecmulan/doc/index-files/index-3.html
- additional file 2/ml2db/ecmulan/doc/index-files/index-4.html
- additional file 2/ml2db/ecmulan/doc/index-files/index-5.html
- additional file 2/ml2db/ecmulan/doc/index-files/index-6.html
- additional file 2/ml2db/ecmulan/doc/index-files/index-7.html
- additional file 2/ml2db/ecmulan/doc/index-files/index-8.html
- additional file 2/ml2db/ecmulan/doc/index-files/index-9.html
- additional file 2/ml2db/ecmulan/doc/overview-frame.html
- additional file 2/ml2db/ecmulan/doc/overview-summary.html
- additional file 2/ml2db/ecmulan/doc/overview-tree.html
- additional file 2/ml2db/ecmulan/doc/package-list
- additional file 2/ml2db/ecmulan/doc/resources/
- additional file 2/ml2db/ecmulan/doc/resources/background.gif
- additional file 2/ml2db/ecmulan/doc/resources/CVS/
- additional file 2/ml2db/ecmulan/doc/resources/CVS/Entries
- additional file 2/ml2db/ecmulan/doc/resources/CVS/Repository
- additional file 2/ml2db/ecmulan/doc/resources/CVS/Root
- additional file 2/ml2db/ecmulan/doc/resources/inherit.gif
- additional file 2/ml2db/ecmulan/doc/resources/tab.gif
- additional file 2/ml2db/ecmulan/doc/resources/titlebar.gif
- additional file 2/ml2db/ecmulan/doc/resources/titlebar_end.gif
- additional file 2/ml2db/ecmulan/doc/serialized-form.html
- additional file 2/ml2db/ecmulan/doc/stylesheet.css
- additional file 2/ml2db/ecmulan/doc/uk/
- additional file 2/ml2db/ecmulan/doc/uk/ac/
- additional file 2/ml2db/ecmulan/doc/uk/ac/CVS/
- additional file 2/ml2db/ecmulan/doc/uk/ac/CVS/Entries
- additional file 2/ml2db/ecmulan/doc/uk/ac/CVS/Repository
- additional file 2/ml2db/ecmulan/doc/uk/ac/CVS/Root
- additional file 2/ml2db/ecmulan/doc/uk/ac/ed/
- additional file 2/ml2db/ecmulan/doc/uk/ac/ed/CVS/
- additional file 2/ml2db/ecmulan/doc/uk/ac/ed/CVS/Entries
- additional file 2/ml2db/ecmulan/doc/uk/ac/ed/CVS/Repository
- additional file 2/ml2db/ecmulan/doc/uk/ac/ed/CVS/Root
- additional file 2/ml2db/ecmulan/doc/uk/ac/ed/inf/
- additional file 2/ml2db/ecmulan/doc/uk/ac/ed/inf/CVS/
- additional file 2/ml2db/ecmulan/doc/uk/ac/ed/inf/CVS/Entries
- additional file 2/ml2db/ecmulan/doc/uk/ac/ed/inf/CVS/Repository
- additional file 2/ml2db/ecmulan/doc/uk/ac/ed/inf/CVS/Root
- additional file 2/ml2db/ecmulan/doc/uk/ac/ed/inf/ec/
- additional file 2/ml2db/ecmulan/doc/uk/ac/ed/inf/ec/class-use/
- additional file 2/ml2db/ecmulan/doc/uk/ac/ed/inf/ec/class-use/CVS/
- additional file 2/ml2db/ecmulan/doc/uk/ac/ed/inf/ec/class-use/CVS/Entries
- additional file 2/ml2db/ecmulan/doc/uk/ac/ed/inf/ec/class-use/CVS/Repository
- additional file 2/ml2db/ecmulan/doc/uk/ac/ed/inf/ec/class-use/CVS/Root
- additional file 2/ml2db/ecmulan/doc/uk/ac/ed/inf/ec/class-use/EcDbReader.html
- additional file 2/ml2db/ecmulan/doc/uk/ac/ed/inf/ec/class-use/EcDbWriter.html
- additional file 2/ml2db/ecmulan/doc/uk/ac/ed/inf/ec/class-use/EcFullXmlCreator.html
- additional file 2/ml2db/ecmulan/doc/uk/ac/ed/inf/ec/class-use/EcMulanXmlCreator.html
- additional file 2/ml2db/ecmulan/doc/uk/ac/ed/inf/ec/class-use/EcNumber.html
- additional file 2/ml2db/ecmulan/doc/uk/ac/ed/inf/ec/class-use/EcNumberGenerator.html
- additional file 2/ml2db/ecmulan/doc/uk/ac/ed/inf/ec/class-use/MulanLabel.html
- additional file 2/ml2db/ecmulan/doc/uk/ac/ed/inf/ec/class-use/MulanLabelXml.html
- additional file 2/ml2db/ecmulan/doc/uk/ac/ed/inf/ec/class-use/MulanXml.html
- additional file 2/ml2db/ecmulan/doc/uk/ac/ed/inf/ec/CVS/
- additional file 2/ml2db/ecmulan/doc/uk/ac/ed/inf/ec/CVS/Entries
- additional file 2/ml2db/ecmulan/doc/uk/ac/ed/inf/ec/CVS/Repository
- additional file 2/ml2db/ecmulan/doc/uk/ac/ed/inf/ec/CVS/Root
- additional file 2/ml2db/ecmulan/doc/uk/ac/ed/inf/ec/EcDbReader.html
- additional file 2/ml2db/ecmulan/doc/uk/ac/ed/inf/ec/EcDbWriter.html
- additional file 2/ml2db/ecmulan/doc/uk/ac/ed/inf/ec/EcFullXmlCreator.html
- additional file 2/ml2db/ecmulan/doc/uk/ac/ed/inf/ec/EcMulanXmlCreator.html
- additional file 2/ml2db/ecmulan/doc/uk/ac/ed/inf/ec/EcNumber.html
- additional file 2/ml2db/ecmulan/doc/uk/ac/ed/inf/ec/EcNumberGenerator.html
- additional file 2/ml2db/ecmulan/doc/uk/ac/ed/inf/ec/MulanLabel.html
- additional file 2/ml2db/ecmulan/doc/uk/ac/ed/inf/ec/MulanLabelXml.html
- additional file 2/ml2db/ecmulan/doc/uk/ac/ed/inf/ec/MulanXml.html
- additional file 2/ml2db/ecmulan/doc/uk/ac/ed/inf/ec/package-frame.html
- additional file 2/ml2db/ecmulan/doc/uk/ac/ed/inf/ec/package-summary.html
- additional file 2/ml2db/ecmulan/doc/uk/ac/ed/inf/ec/package-tree.html
- additional file 2/ml2db/ecmulan/doc/uk/ac/ed/inf/ec/package-use.html
- additional file 2/ml2db/ecmulan/doc/uk/ac/ed/inf/ec/test/
- additional file 2/ml2db/ecmulan/doc/uk/ac/ed/inf/ec/test/AllTests.html
- additional file 2/ml2db/ecmulan/doc/uk/ac/ed/inf/ec/test/class-use/
- additional file 2/ml2db/ecmulan/doc/uk/ac/ed/inf/ec/test/class-use/AllTests.html
- additional file 2/ml2db/ecmulan/doc/uk/ac/ed/inf/ec/test/class-use/CVS/
- additional file 2/ml2db/ecmulan/doc/uk/ac/ed/inf/ec/test/class-use/CVS/Entries
- additional file 2/ml2db/ecmulan/doc/uk/ac/ed/inf/ec/test/class-use/CVS/Repository
- additional file 2/ml2db/ecmulan/doc/uk/ac/ed/inf/ec/test/class-use/CVS/Root
- additional file 2/ml2db/ecmulan/doc/uk/ac/ed/inf/ec/test/class-use/EcDbReaderTest.html
- additional file 2/ml2db/ecmulan/doc/uk/ac/ed/inf/ec/test/class-use/EcDbWriterTest.html
- additional file 2/ml2db/ecmulan/doc/uk/ac/ed/inf/ec/test/class-use/EcFullXmlCreatorTest.html
- additional file 2/ml2db/ecmulan/doc/uk/ac/ed/inf/ec/test/class-use/EcMulanXmlCreatorTest.html
- additional file 2/ml2db/ecmulan/doc/uk/ac/ed/inf/ec/test/class-use/EcNumberGeneratorTest.html
- additional file 2/ml2db/ecmulan/doc/uk/ac/ed/inf/ec/test/class-use/EcNumberTest.html
- additional file 2/ml2db/ecmulan/doc/uk/ac/ed/inf/ec/test/class-use/MulanLabelTest.html
- additional file 2/ml2db/ecmulan/doc/uk/ac/ed/inf/ec/test/class-use/MulanXmlTest.html
- additional file 2/ml2db/ecmulan/doc/uk/ac/ed/inf/ec/test/CVS/
- additional file 2/ml2db/ecmulan/doc/uk/ac/ed/inf/ec/test/CVS/Entries
- additional file 2/ml2db/ecmulan/doc/uk/ac/ed/inf/ec/test/CVS/Repository
- additional file 2/ml2db/ecmulan/doc/uk/ac/ed/inf/ec/test/CVS/Root
- additional file 2/ml2db/ecmulan/doc/uk/ac/ed/inf/ec/test/EcDbReaderTest.html
- additional file 2/ml2db/ecmulan/doc/uk/ac/ed/inf/ec/test/EcDbWriterTest.html
- additional file 2/ml2db/ecmulan/doc/uk/ac/ed/inf/ec/test/EcFullXmlCreatorTest.html
- additional file 2/ml2db/ecmulan/doc/uk/ac/ed/inf/ec/test/EcMulanXmlCreatorTest.html
- additional file 2/ml2db/ecmulan/doc/uk/ac/ed/inf/ec/test/EcNumberGeneratorTest.html
- additional file 2/ml2db/ecmulan/doc/uk/ac/ed/inf/ec/test/EcNumberTest.html
- additional file 2/ml2db/ecmulan/doc/uk/ac/ed/inf/ec/test/MulanLabelTest.html
- additional file 2/ml2db/ecmulan/doc/uk/ac/ed/inf/ec/test/MulanXmlTest.html
- additional file 2/ml2db/ecmulan/doc/uk/ac/ed/inf/ec/test/package-frame.html
- additional file 2/ml2db/ecmulan/doc/uk/ac/ed/inf/ec/test/package-summary.html
- additional file 2/ml2db/ecmulan/doc/uk/ac/ed/inf/ec/test/package-tree.html
- additional file 2/ml2db/ecmulan/doc/uk/ac/ed/inf/ec/test/package-use.html
- additional file 2/ml2db/ecmulan/doc/uk/ac/ed/inf/mulanxml/
- additional file 2/ml2db/ecmulan/doc/uk/ac/ed/inf/mulanxml/class-use/
- additional file 2/ml2db/ecmulan/doc/uk/ac/ed/inf/mulanxml/class-use/CVS/
- additional file 2/ml2db/ecmulan/doc/uk/ac/ed/inf/mulanxml/class-use/CVS/Entries
- additional file 2/ml2db/ecmulan/doc/uk/ac/ed/inf/mulanxml/class-use/CVS/Repository
- additional file 2/ml2db/ecmulan/doc/uk/ac/ed/inf/mulanxml/class-use/CVS/Root
- additional file 2/ml2db/ecmulan/doc/uk/ac/ed/inf/mulanxml/class-use/LocalDbReader.html
- additional file 2/ml2db/ecmulan/doc/uk/ac/ed/inf/mulanxml/class-use/MulanLabel.html
- additional file 2/ml2db/ecmulan/doc/uk/ac/ed/inf/mulanxml/class-use/MulanXml.html
- additional file 2/ml2db/ecmulan/doc/uk/ac/ed/inf/mulanxml/class-use/XmlCreator.html
- additional file 2/ml2db/ecmulan/doc/uk/ac/ed/inf/mulanxml/class-use/XmlCreatorManager.html
- additional file 2/ml2db/ecmulan/doc/uk/ac/ed/inf/mulanxml/class-use/XmlCreatorManagerTest.html
- additional file 2/ml2db/ecmulan/doc/uk/ac/ed/inf/mulanxml/class-use/XmlCreatorTest.html
- additional file 2/ml2db/ecmulan/doc/uk/ac/ed/inf/mulanxml/CVS/
- additional file 2/ml2db/ecmulan/doc/uk/ac/ed/inf/mulanxml/CVS/Entries
- additional file 2/ml2db/ecmulan/doc/uk/ac/ed/inf/mulanxml/CVS/Repository
- additional file 2/ml2db/ecmulan/doc/uk/ac/ed/inf/mulanxml/CVS/Root
- additional file 2/ml2db/ecmulan/doc/uk/ac/ed/inf/mulanxml/ec/
- additional file 2/ml2db/ecmulan/doc/uk/ac/ed/inf/mulanxml/ec/class-use/
- additional file 2/ml2db/ecmulan/doc/uk/ac/ed/inf/mulanxml/ec/class-use/CVS/
- additional file 2/ml2db/ecmulan/doc/uk/ac/ed/inf/mulanxml/ec/class-use/CVS/Entries
- additional file 2/ml2db/ecmulan/doc/uk/ac/ed/inf/mulanxml/ec/class-use/CVS/Repository
- additional file 2/ml2db/ecmulan/doc/uk/ac/ed/inf/mulanxml/ec/class-use/CVS/Root
- additional file 2/ml2db/ecmulan/doc/uk/ac/ed/inf/mulanxml/ec/class-use/EcDbWriter.html
- additional file 2/ml2db/ecmulan/doc/uk/ac/ed/inf/mulanxml/ec/class-use/EcFullXmlCreator.html
- additional file 2/ml2db/ecmulan/doc/uk/ac/ed/inf/mulanxml/ec/class-use/EcMulanXmlCreator.html
- additional file 2/ml2db/ecmulan/doc/uk/ac/ed/inf/mulanxml/ec/class-use/EcNumber.html
- additional file 2/ml2db/ecmulan/doc/uk/ac/ed/inf/mulanxml/ec/class-use/EcNumberGenerator.html
- additional file 2/ml2db/ecmulan/doc/uk/ac/ed/inf/mulanxml/ec/class-use/EcTable.html
- additional file 2/ml2db/ecmulan/doc/uk/ac/ed/inf/mulanxml/ec/CVS/
- additional file 2/ml2db/ecmulan/doc/uk/ac/ed/inf/mulanxml/ec/CVS/Entries
- additional file 2/ml2db/ecmulan/doc/uk/ac/ed/inf/mulanxml/ec/CVS/Repository
- additional file 2/ml2db/ecmulan/doc/uk/ac/ed/inf/mulanxml/ec/CVS/Root
- additional file 2/ml2db/ecmulan/doc/uk/ac/ed/inf/mulanxml/ec/EcDbWriter.html
- additional file 2/ml2db/ecmulan/doc/uk/ac/ed/inf/mulanxml/ec/EcFullXmlCreator.html
- additional file 2/ml2db/ecmulan/doc/uk/ac/ed/inf/mulanxml/ec/EcMulanXmlCreator.html
- additional file 2/ml2db/ecmulan/doc/uk/ac/ed/inf/mulanxml/ec/EcNumber.html
- additional file 2/ml2db/ecmulan/doc/uk/ac/ed/inf/mulanxml/ec/EcNumberGenerator.html
- additional file 2/ml2db/ecmulan/doc/uk/ac/ed/inf/mulanxml/ec/EcTable.html
- additional file 2/ml2db/ecmulan/doc/uk/ac/ed/inf/mulanxml/ec/package-frame.html
- additional file 2/ml2db/ecmulan/doc/uk/ac/ed/inf/mulanxml/ec/package-summary.html
- additional file 2/ml2db/ecmulan/doc/uk/ac/ed/inf/mulanxml/ec/package-tree.html
- additional file 2/ml2db/ecmulan/doc/uk/ac/ed/inf/mulanxml/ec/package-use.html
- additional file 2/ml2db/ecmulan/doc/uk/ac/ed/inf/mulanxml/LocalDbReader.html
- additional file 2/ml2db/ecmulan/doc/uk/ac/ed/inf/mulanxml/MulanLabel.html
- additional file 2/ml2db/ecmulan/doc/uk/ac/ed/inf/mulanxml/MulanXml.html
- additional file 2/ml2db/ecmulan/doc/uk/ac/ed/inf/mulanxml/package-frame.html
- additional file 2/ml2db/ecmulan/doc/uk/ac/ed/inf/mulanxml/package-summary.html
- additional file 2/ml2db/ecmulan/doc/uk/ac/ed/inf/mulanxml/package-tree.html
- additional file 2/ml2db/ecmulan/doc/uk/ac/ed/inf/mulanxml/package-use.html
- additional file 2/ml2db/ecmulan/doc/uk/ac/ed/inf/mulanxml/test/
- additional file 2/ml2db/ecmulan/doc/uk/ac/ed/inf/mulanxml/test/AllTests.html
- additional file 2/ml2db/ecmulan/doc/uk/ac/ed/inf/mulanxml/test/class-use/
- additional file 2/ml2db/ecmulan/doc/uk/ac/ed/inf/mulanxml/test/class-use/AllTests.html
- additional file 2/ml2db/ecmulan/doc/uk/ac/ed/inf/mulanxml/test/class-use/CVS/
- additional file 2/ml2db/ecmulan/doc/uk/ac/ed/inf/mulanxml/test/class-use/CVS/Entries
- additional file 2/ml2db/ecmulan/doc/uk/ac/ed/inf/mulanxml/test/class-use/CVS/Repository
- additional file 2/ml2db/ecmulan/doc/uk/ac/ed/inf/mulanxml/test/class-use/CVS/Root
- additional file 2/ml2db/ecmulan/doc/uk/ac/ed/inf/mulanxml/test/class-use/LocalDbReaderTest.html
- additional file 2/ml2db/ecmulan/doc/uk/ac/ed/inf/mulanxml/test/class-use/MulanLabelTest.html
- additional file 2/ml2db/ecmulan/doc/uk/ac/ed/inf/mulanxml/test/class-use/MulanXmlTest.html
- additional file 2/ml2db/ecmulan/doc/uk/ac/ed/inf/mulanxml/test/CVS/
- additional file 2/ml2db/ecmulan/doc/uk/ac/ed/inf/mulanxml/test/CVS/Entries
- additional file 2/ml2db/ecmulan/doc/uk/ac/ed/inf/mulanxml/test/CVS/Repository
- additional file 2/ml2db/ecmulan/doc/uk/ac/ed/inf/mulanxml/test/CVS/Root
- additional file 2/ml2db/ecmulan/doc/uk/ac/ed/inf/mulanxml/test/ec/
- additional file 2/ml2db/ecmulan/doc/uk/ac/ed/inf/mulanxml/test/ec/class-use/
- additional file 2/ml2db/ecmulan/doc/uk/ac/ed/inf/mulanxml/test/ec/class-use/CVS/
- additional file 2/ml2db/ecmulan/doc/uk/ac/ed/inf/mulanxml/test/ec/class-use/CVS/Entries
- additional file 2/ml2db/ecmulan/doc/uk/ac/ed/inf/mulanxml/test/ec/class-use/CVS/Repository
- additional file 2/ml2db/ecmulan/doc/uk/ac/ed/inf/mulanxml/test/ec/class-use/CVS/Root
- additional file 2/ml2db/ecmulan/doc/uk/ac/ed/inf/mulanxml/test/ec/class-use/EcDbWriterTest.html
- additional file 2/ml2db/ecmulan/doc/uk/ac/ed/inf/mulanxml/test/ec/class-use/EcFullXmlCreatorTest.html
- additional file 2/ml2db/ecmulan/doc/uk/ac/ed/inf/mulanxml/test/ec/class-use/EcMulanXmlCreatorTest.html
- additional file 2/ml2db/ecmulan/doc/uk/ac/ed/inf/mulanxml/test/ec/class-use/EcNumberGeneratorTest.html
- additional file 2/ml2db/ecmulan/doc/uk/ac/ed/inf/mulanxml/test/ec/class-use/EcNumberTest.html
- additional file 2/ml2db/ecmulan/doc/uk/ac/ed/inf/mulanxml/test/ec/CVS/
- additional file 2/ml2db/ecmulan/doc/uk/ac/ed/inf/mulanxml/test/ec/CVS/Entries
- additional file 2/ml2db/ecmulan/doc/uk/ac/ed/inf/mulanxml/test/ec/CVS/Repository
- additional file 2/ml2db/ecmulan/doc/uk/ac/ed/inf/mulanxml/test/ec/CVS/Root
- additional file 2/ml2db/ecmulan/doc/uk/ac/ed/inf/mulanxml/test/ec/EcDbWriterTest.html
- additional file 2/ml2db/ecmulan/doc/uk/ac/ed/inf/mulanxml/test/ec/EcFullXmlCreatorTest.html
- additional file 2/ml2db/ecmulan/doc/uk/ac/ed/inf/mulanxml/test/ec/EcMulanXmlCreatorTest.html
- additional file 2/ml2db/ecmulan/doc/uk/ac/ed/inf/mulanxml/test/ec/EcNumberGeneratorTest.html
- additional file 2/ml2db/ecmulan/doc/uk/ac/ed/inf/mulanxml/test/ec/EcNumberTest.html
- additional file 2/ml2db/ecmulan/doc/uk/ac/ed/inf/mulanxml/test/ec/package-frame.html
- additional file 2/ml2db/ecmulan/doc/uk/ac/ed/inf/mulanxml/test/ec/package-summary.html
- additional file 2/ml2db/ecmulan/doc/uk/ac/ed/inf/mulanxml/test/ec/package-tree.html
- additional file 2/ml2db/ecmulan/doc/uk/ac/ed/inf/mulanxml/test/ec/package-use.html
- additional file 2/ml2db/ecmulan/doc/uk/ac/ed/inf/mulanxml/test/LocalDbReaderTest.html
- additional file 2/ml2db/ecmulan/doc/uk/ac/ed/inf/mulanxml/test/MulanLabelTest.html
- additional file 2/ml2db/ecmulan/doc/uk/ac/ed/inf/mulanxml/test/MulanXmlTest.html
- additional file 2/ml2db/ecmulan/doc/uk/ac/ed/inf/mulanxml/test/package-frame.html
- additional file 2/ml2db/ecmulan/doc/uk/ac/ed/inf/mulanxml/test/package-summary.html
- additional file 2/ml2db/ecmulan/doc/uk/ac/ed/inf/mulanxml/test/package-tree.html
- additional file 2/ml2db/ecmulan/doc/uk/ac/ed/inf/mulanxml/test/package-use.html
- additional file 2/ml2db/ecmulan/doc/uk/ac/ed/inf/mulanxml/XmlCreator.html
- additional file 2/ml2db/ecmulan/doc/uk/ac/ed/inf/mulanxml/XmlCreatorManager.html
- additional file 2/ml2db/ecmulan/doc/uk/ac/ed/inf/mulanxml/XmlCreatorManagerTest.html
- additional file 2/ml2db/ecmulan/doc/uk/ac/ed/inf/mulanxml/XmlCreatorTest.html
- additional file 2/ml2db/ecmulan/doc/uk/CVS/
- additional file 2/ml2db/ecmulan/doc/uk/CVS/Entries
[truncated: 5,072 more entries]
