# Supplementary material for: From sequence to enzyme mechanism using multi-label machine learning
Source: BMC Bioinformatics. 2014 May 19;15:150. doi: 10.1186/1471-2105-15-150 (PMC4229970; doi:10.1186/1471-2105-15-150)
Supplement: Additional file 2 — Java code of ml2db. Additional file ml2db_code.tar.gz contains the Java source code to run the multi-label machine learning experiments and save the results to database. The code’s Javadoc is included. [file 1471-2105-15-150-S2.zip › additional file 2/ml2db/ecmulan/bin/uk/ac/ed/inf/mulanxml/dbconn_db_uniprot_2013_02.props]

####################################################################################
# TEST DATABASE connection 
####################################################################################

# Default host=localhost 
host=localhost

# Default port=3306
port=3306

database_name=uniprot_2013_02
user=myuser
pswd=mypassword

# Database type
database_type=mysql

# JDBC driver (comma-separated list)
jdbc_driver=org.gjt.mm.mysql.Driver
