# Supplementary material for: From sequence to enzyme mechanism using multi-label machine learning
Source: BMC Bioinformatics. 2014 May 19;15:150. doi: 10.1186/1471-2105-15-150 (PMC4229970; doi:10.1186/1471-2105-15-150)
Supplement: Additional file 2 — Java code of ml2db. Additional file ml2db_code.tar.gz contains the Java source code to run the multi-label machine learning experiments and save the results to database. The code’s Javadoc is included. [file 1471-2105-15-150-S2.zip › additional file 2/ml2db/ecmulan/data/xml/archaea_20100814_203456.xml]

<!-- Start time: 20100814_203456_674 -->
<!-- From database: interpro -->
<!-- Using query: SELECT distinct k.ec FROM swiss_kegg_ec_winterpro k join swissprot_taxonomy s on s.uniprot = k.uniprot where s.domain = 'archaea'    -->
<!-- Number of EC: 501 -->
<labels xmlns="http://mulan.sourceforge.net/labels"><label name="0.-.-.-"><label name="0.0.-.-"><label name="0.0.0.-"><label name="0.0.0.0"></label></label></label></label><label name="1.-.-.-"><label name="1.1.-.-"><label name="1.1.1.-"><label name="1.1.1.1"></label><label name="1.1.1.103"></label><label name="1.1.1.169"></label><label name="1.1.1.193"></label><label name="1.1.1.205"></label><label name="1.1.1.23"></label><label name="1.1.1.25"></label><label name="1.1.1.26"></label><label name="1.1.1.261"></label><label name="1.1.1.272"></label><label name="1.1.1.3"></label><label name="1.1.1.34"></label><label name="1.1.1.37"></label><label name="1.1.1.42"></label><label name="1.1.1.47"></label><label name="1.1.1.85"></label><label name="1.1.1.86"></label><label name="1.1.1.94"></label><label name="1.1.1.95"></label></label><label name="1.1.5.-"><label name="1.1.5.3"></label></label></label><label name="1.11.-.-"><label name="1.11.1.-"><label name="1.11.1.15"></label><label name="1.11.1.6"></label><label name="1.11.1.7"></label></label></label><label name="1.12.-.-"><label name="1.12.98.-"><label name="1.12.98.1"></label></label></label><label name="1.14.-.-"></label><label name="1.15.-.-"><label name="1.15.1.-"><label name="1.15.1.1"></label><label name="1.15.1.2"></label></label></label><label name="1.18.-.-"><label name="1.18.6.-"><label name="1.18.6.1"></label></label></label><label name="1.2.-.-"><label name="1.2.1.-"><label name="1.2.1.11"></label><label name="1.2.1.2"></label><label name="1.2.1.38"></label><label name="1.2.1.41"></label><label name="1.2.1.59"></label><label name="1.2.1.70"></label></label><label name="1.2.7.-"><label name="1.2.7.1"></label><label name="1.2.7.3"></label><label name="1.2.7.5"></label><label name="1.2.7.7"></label><label name="1.2.7.8"></label></label><label name="1.2.99.-"><label name="1.2.99.2"></label><label name="1.2.99.5"></label></label></label><label name="1.3.-.-"><label name="1.3.1.-"><label name="1.3.1.26"></label></label><label name="1.3.3.-"><label name="1.3.3.1"></label></label></label><label name="1.4.-.-"><label name="1.4.1.-"><label name="1.4.1.13"></label><label name="1.4.1.21"></label><label name="1.4.1.3"></label></label><label name="1.4.3.-"><label name="1.4.3.16"></label></label><label name="1.4.4.-"><label name="1.4.4.2"></label></label></label><label name="1.5.-.-"><label name="1.5.1.-"><label name="1.5.1.2"></label><label name="1.5.1.3"></label><label name="1.5.1.5"></label></label><label name="1.5.99.-"><label name="1.5.99.11"></label><label name="1.5.99.9"></label></label></label><label name="1.6.-.-"><label name="1.6.99.-"><label name="1.6.99.3"></label></label></label><label name="1.7.-.-"></label><label name="1.8.-.-"><label name="1.8.1.-"><label name="1.8.1.4"></label><label name="1.8.1.9"></label></label><label name="1.8.4.-"><label name="1.8.4.11"></label><label name="1.8.4.12"></label></label><label name="1.8.98.-"><label name="1.8.98.1"></label></label><label name="1.8.99.-"><label name="1.8.99.3"></label></label></label><label name="1.9.-.-"><label name="1.9.3.-"><label name="1.9.3.1"></label></label></label></label><label name="2.-.-.-"><label name="2.1.-.-"><label name="2.1.1.-"><label name="2.1.1.107"></label><label name="2.1.1.113"></label><label name="2.1.1.148"></label><label name="2.1.1.151"></label><label name="2.1.1.32"></label><label name="2.1.1.36"></label><label name="2.1.1.37"></label><label name="2.1.1.63"></label><label name="2.1.1.72"></label><label name="2.1.1.77"></label><label name="2.1.1.86"></label><label name="2.1.1.98"></label></label><label name="2.1.2.-"><label name="2.1.2.1"></label><label name="2.1.2.10"></label><label name="2.1.2.11"></label></label><label name="2.1.3.-"><label name="2.1.3.2"></label><label name="2.1.3.3"></label></label></label><label name="2.2.-.-"><label name="2.2.1.-"><label name="2.2.1.2"></label><label name="2.2.1.6"></label><label name="2.2.1.9"></label></label></label><label name="2.3.-.-"><label name="2.3.1.-"><label name="2.3.1.1"></label><label name="2.3.1.101"></label><label name="2.3.1.157"></label><label name="2.3.1.181"></label><label name="2.3.1.182"></label><label name="2.3.1.31"></label><label name="2.3.1.35"></label><label name="2.3.1.47"></label></label><label name="2.3.3.-"><label name="2.3.3.1"></label><label name="2.3.3.13"></label></label></label><label name="2.4.-.-"><label name="2.4.1.-"><label name="2.4.1.18"></label><label name="2.4.1.21"></label><label name="2.4.1.217"></label></label><label name="2.4.2.-"><label name="2.4.2.10"></label><label name="2.4.2.11"></label><label name="2.4.2.14"></label><label name="2.4.2.17"></label><label name="2.4.2.18"></label><label name="2.4.2.19"></label><label name="2.4.2.28"></label><label name="2.4.2.29"></label><label name="2.4.2.4"></label><label name="2.4.2.7"></label><label name="2.4.2.9"></label></label></label><label name="2.5.-.-"><label name="2.5.1.-"><label name="2.5.1.1"></label><label name="2.5.1.10"></label><label name="2.5.1.16"></label><label name="2.5.1.19"></label><label name="2.5.1.29"></label><label name="2.5.1.3"></label><label name="2.5.1.31"></label><label name="2.5.1.46"></label><label name="2.5.1.47"></label><label name="2.5.1.6"></label><label name="2.5.1.61"></label><label name="2.5.1.65"></label><label name="2.5.1.72"></label><label name="2.5.1.73"></label></label></label><label name="2.6.-.-"><label name="2.6.1.-"><label name="2.6.1.1"></label><label name="2.6.1.11"></label><label name="2.6.1.16"></label><label name="2.6.1.42"></label><label name="2.6.1.52"></label><label name="2.6.1.62"></label><label name="2.6.1.83"></label><label name="2.6.1.9"></label></label></label><label name="2.7.-.-"><label name="2.7.1.-"><label name="2.7.1.146"></label><label name="2.7.1.147"></label><label name="2.7.1.161"></label><label name="2.7.1.164"></label><label name="2.7.1.21"></label><label name="2.7.1.23"></label><label name="2.7.1.25"></label><label name="2.7.1.30"></label><label name="2.7.1.36"></label><label name="2.7.1.39"></label><label name="2.7.1.40"></label><label name="2.7.1.48"></label><label name="2.7.1.50"></label><label name="2.7.1.6"></label><label name="2.7.1.71"></label></label><label name="2.7.11.-"><label name="2.7.11.1"></label></label><label name="2.7.2.-"><label name="2.7.2.1"></label><label name="2.7.2.11"></label><label name="2.7.2.2"></label><label name="2.7.2.3"></label><label name="2.7.2.4"></label><label name="2.7.2.8"></label></label><label name="2.7.4.-"><label name="2.7.4.14"></label><label name="2.7.4.16"></label><label name="2.7.4.22"></label><label name="2.7.4.3"></label><label name="2.7.4.6"></label><label name="2.7.4.9"></label></label><label name="2.7.6.-"><label name="2.7.6.1"></label></label><label name="2.7.7.-"><label name="2.7.7.1"></label><label name="2.7.7.13"></label><label name="2.7.7.21"></label><label name="2.7.7.23"></label><label name="2.7.7.25"></label><label name="2.7.7.3"></label><label name="2.7.7.4"></label><label name="2.7.7.6"></label><label name="2.7.7.63"></label><label name="2.7.7.7"></label><label name="2.7.7.9"></label></label><label name="2.7.8.-"><label name="2.7.8.13"></label><label name="2.7.8.15"></label><label name="2.7.8.8"></label></label><label name="2.7.9.-"><label name="2.7.9.2"></label><label name="2.7.9.3"></label></label></label><label name="2.8.-.-"><label name="2.8.1.-"><label name="2.8.1.1"></label><label name="2.8.1.6"></label><label name="2.8.1.7"></label><label name="2.8.1.8"></label></label><label name="2.8.4.-"><label name="2.8.4.1"></label></label></label><label name="2.9.-.-"><label name="2.9.1.-"><label name="2.9.1.2"></label></label></label></label><label name="3.-.-.-"><label name="3.1.-.-"><label name="3.1.1.-"><label name="3.1.1.29"></label><label name="3.1.1.45"></label><label name="3.1.1.61"></label></label><label name="3.1.21.-"><label name="3.1.21.2"></label><label name="3.1.21.3"></label><label name="3.1.21.4"></label><label name="3.1.21.7"></label></label><label name="3.1.26.-"><label name="3.1.26.11"></label><label name="3.1.26.4"></label><label name="3.1.26.5"></label></label><label name="3.1.27.-"><label name="3.1.27.9"></label></label><label name="3.1.3.-"><label name="3.1.3.11"></label><label name="3.1.3.25"></label><label name="3.1.3.3"></label><label name="3.1.3.5"></label><label name="3.1.3.70"></label><label name="3.1.3.71"></label></label></label><label name="3.2.-.-"><label name="3.2.1.-"><label name="3.2.1.1"></label><label name="3.2.1.20"></label><label name="3.2.1.23"></label></label><label name="3.2.2.-"></label></label><label name="3.3.-.-"><label name="3.3.1.-"><label name="3.3.1.1"></label></label></label><label name="3.4.-.-"><label name="3.4.11.-"><label name="3.4.11.1"></label><label name="3.4.11.18"></label><label name="3.4.11.5"></label></label><label name="3.4.13.-"><label name="3.4.13.9"></label></label><label name="3.4.17.-"></label><label name="3.4.19.-"><label name="3.4.19.1"></label><label name="3.4.19.3"></label></label><label name="3.4.21.-"></label><label name="3.4.23.-"><label name="3.4.23.42"></label></label><label name="3.4.24.-"><label name="3.4.24.57"></label></label><label name="3.4.25.-"><label name="3.4.25.1"></label></label></label><label name="3.5.-.-"><label name="3.5.1.-"><label name="3.5.1.4"></label><label name="3.5.1.44"></label><label name="3.5.1.5"></label><label name="3.5.1.90"></label></label><label name="3.5.2.-"><label name="3.5.2.3"></label><label name="3.5.2.7"></label></label><label name="3.5.3.-"><label name="3.5.3.8"></label></label><label name="3.5.4.-"><label name="3.5.4.10"></label><label name="3.5.4.13"></label><label name="3.5.4.16"></label><label name="3.5.4.19"></label><label name="3.5.4.2"></label><label name="3.5.4.25"></label><label name="3.5.4.27"></label><label name="3.5.4.29"></label><label name="3.5.4.30"></label><label name="3.5.4.9"></label></label><label name="3.5.99.-"><label name="3.5.99.7"></label></label></label><label name="3.6.-.-"><label name="3.6.1.-"><label name="3.6.1.1"></label><label name="3.6.1.15"></label><label name="3.6.1.23"></label><label name="3.6.1.27"></label><label name="3.6.1.31"></label><label name="3.6.1.7"></label></label><label name="3.6.3.-"><label name="3.6.3.12"></label><label name="3.6.3.14"></label><label name="3.6.3.16"></label><label name="3.6.3.27"></label><label name="3.6.3.4"></label></label></label></label><label name="4.-.-.-"><label name="4.1.-.-"><label name="4.1.1.-"><label name="4.1.1.11"></label><label name="4.1.1.19"></label><label name="4.1.1.20"></label><label name="4.1.1.23"></label><label name="4.1.1.25"></label><label name="4.1.1.31"></label><label name="4.1.1.32"></label><label name="4.1.1.36"></label><label name="4.1.1.37"></label><label name="4.1.1.39"></label><label name="4.1.1.48"></label><label name="4.1.1.49"></label><label name="4.1.1.50"></label><label name="4.1.1.65"></label><label name="4.1.1.79"></label></label><label name="4.1.2.-"><label name="4.1.2.13"></label><label name="4.1.2.17"></label><label name="4.1.2.4"></label><label name="4.1.2.43"></label></label><label name="4.1.3.-"><label name="4.1.3.27"></label></label><label name="4.1.99.-"><label name="4.1.99.1"></label><label name="4.1.99.12"></label><label name="4.1.99.3"></label></label></label><label name="4.2.-.-"><label name="4.2.1.-"><label name="4.2.1.10"></label><label name="4.2.1.104"></label><label name="4.2.1.11"></label><label name="4.2.1.19"></label><label name="4.2.1.2"></label><label name="4.2.1.20"></label><label name="4.2.1.22"></label><label name="4.2.1.24"></label><label name="4.2.1.33"></label><label name="4.2.1.35"></label><label name="4.2.1.36"></label><label name="4.2.1.49"></label><label name="4.2.1.51"></label><label name="4.2.1.52"></label><label name="4.2.1.75"></label><label name="4.2.1.9"></label><label name="4.2.1.90"></label><label name="4.2.1.96"></label></label><label name="4.2.3.-"><label name="4.2.3.1"></label><label name="4.2.3.4"></label><label name="4.2.3.5"></label></label><label name="4.2.99.-"><label name="4.2.99.18"></label></label></label><label name="4.3.-.-"><label name="4.3.1.-"><label name="4.3.1.3"></label></label><label name="4.3.2.-"><label name="4.3.2.1"></label><label name="4.3.2.2"></label></label></label><label name="4.4.-.-"><label name="4.4.1.-"><label name="4.4.1.19"></label></label></label><label name="4.99.-.-"><label name="4.99.1.-"><label name="4.99.1.1"></label><label name="4.99.1.3"></label></label></label></label><label name="5.-.-.-"><label name="5.1.-.-"><label name="5.1.1.-"><label name="5.1.1.7"></label></label><label name="5.1.3.-"><label name="5.1.3.1"></label><label name="5.1.3.14"></label><label name="5.1.3.2"></label></label></label><label name="5.2.-.-"><label name="5.2.1.-"><label name="5.2.1.8"></label></label></label><label name="5.3.-.-"><label name="5.3.1.-"><label name="5.3.1.1"></label><label name="5.3.1.16"></label><label name="5.3.1.24"></label><label name="5.3.1.27"></label><label name="5.3.1.6"></label><label name="5.3.1.8"></label><label name="5.3.1.9"></label></label><label name="5.3.3.-"><label name="5.3.3.2"></label></label></label><label name="5.4.-.-"><label name="5.4.2.-"><label name="5.4.2.1"></label><label name="5.4.2.10"></label><label name="5.4.2.8"></label></label><label name="5.4.3.-"><label name="5.4.3.8"></label></label><label name="5.4.99.-"><label name="5.4.99.1"></label><label name="5.4.99.12"></label></label></label><label name="5.99.-.-"><label name="5.99.1.-"><label name="5.99.1.2"></label><label name="5.99.1.3"></label></label></label></label><label name="6.-.-.-"><label name="6.1.-.-"><label name="6.1.1.-"><label name="6.1.1.1"></label><label name="6.1.1.10"></label><label name="6.1.1.11"></label><label name="6.1.1.12"></label><label name="6.1.1.14"></label><label name="6.1.1.15"></label><label name="6.1.1.16"></label><label name="6.1.1.17"></label><label name="6.1.1.19"></label><label name="6.1.1.2"></label><label name="6.1.1.20"></label><label name="6.1.1.21"></label><label name="6.1.1.22"></label><label name="6.1.1.26"></label><label name="6.1.1.27"></label><label name="6.1.1.3"></label><label name="6.1.1.4"></label><label name="6.1.1.5"></label><label name="6.1.1.6"></label><label name="6.1.1.7"></label><label name="6.1.1.9"></label></label></label><label name="6.2.-.-"><label name="6.2.1.-"><label name="6.2.1.1"></label><label name="6.2.1.14"></label><label name="6.2.1.5"></label></label></label><label name="6.3.-.-"><label name="6.3.1.-"><label name="6.3.1.2"></label><label name="6.3.1.5"></label></label><label name="6.3.2.-"><label name="6.3.2.5"></label><label name="6.3.2.6"></label></label><label name="6.3.3.-"><label name="6.3.3.1"></label><label name="6.3.3.3"></label></label><label name="6.3.4.-"><label name="6.3.4.13"></label><label name="6.3.4.15"></label><label name="6.3.4.2"></label><label name="6.3.4.3"></label><label name="6.3.4.4"></label><label name="6.3.4.5"></label></label><label name="6.3.5.-"><label name="6.3.5.2"></label><label name="6.3.5.3"></label><label name="6.3.5.4"></label><label name="6.3.5.5"></label></label></label><label name="6.4.-.-"><label name="6.4.1.-"><label name="6.4.1.1"></label></label></label><label name="6.5.-.-"><label name="6.5.1.-"><label name="6.5.1.1"></label><label name="6.5.1.2"></label><label name="6.5.1.4"></label></label></label></label></labels><!-- End time: 20100814_203456_676 -->
