# Supplementary material for: From sequence to enzyme mechanism using multi-label machine learning
Source: BMC Bioinformatics. 2014 May 19;15:150. doi: 10.1186/1471-2105-15-150 (PMC4229970; doi:10.1186/1471-2105-15-150)
Supplement: Additional file 2 — Java code of ml2db. Additional file ml2db_code.tar.gz contains the Java source code to run the multi-label machine learning experiments and save the results to database. The code’s Javadoc is included. [file 1471-2105-15-150-S2.zip › additional file 2/ml2db/ecmulan/data/xml/plant_20100814_134601.xml]

<!-- Start time: 20100814_134601_582 -->
<!-- From database: interpro -->
<!-- Using query: SELECT distinct k.ec FROM swiss_kegg_ec_winterpro k join swissprot_taxonomy s on s.uniprot = k.uniprot where s.domain = 'plants' -->
<!-- Number of EC: 611 -->
<labels xmlns="http://mulan.sourceforge.net/labels"><label name="0.-.-.-"><label name="0.0.-.-"><label name="0.0.0.-"><label name="0.0.0.0"></label></label></label></label><label name="1.-.-.-"><label name="1.1.-.-"><label name="1.1.1.-"><label name="1.1.1.1"></label><label name="1.1.1.100"></label><label name="1.1.1.195"></label><label name="1.1.1.205"></label><label name="1.1.1.219"></label><label name="1.1.1.22"></label><label name="1.1.1.23"></label><label name="1.1.1.25"></label><label name="1.1.1.267"></label><label name="1.1.1.271"></label><label name="1.1.1.284"></label><label name="1.1.1.288"></label><label name="1.1.1.294"></label><label name="1.1.1.3"></label><label name="1.1.1.31"></label><label name="1.1.1.34"></label><label name="1.1.1.35"></label><label name="1.1.1.37"></label><label name="1.1.1.40"></label><label name="1.1.1.41"></label><label name="1.1.1.49"></label><label name="1.1.1.8"></label><label name="1.1.1.85"></label><label name="1.1.1.86"></label><label name="1.1.1.95"></label></label><label name="1.1.2.-"><label name="1.1.2.4"></label></label><label name="1.1.3.-"><label name="1.1.3.15"></label></label><label name="1.1.5.-"><label name="1.1.5.3"></label></label></label><label name="1.10.-.-"><label name="1.10.2.-"><label name="1.10.2.2"></label></label><label name="1.10.99.-"><label name="1.10.99.1"></label><label name="1.10.99.3"></label></label></label><label name="1.11.-.-"><label name="1.11.1.-"><label name="1.11.1.11"></label><label name="1.11.1.15"></label><label name="1.11.1.6"></label><label name="1.11.1.7"></label><label name="1.11.1.9"></label></label></label><label name="1.13.-.-"><label name="1.13.11.-"><label name="1.13.11.12"></label><label name="1.13.11.5"></label><label name="1.13.11.51"></label></label><label name="1.13.12.-"><label name="1.13.12.14"></label></label><label name="1.13.99.-"><label name="1.13.99.1"></label></label></label><label name="1.14.-.-"><label name="1.14.11.-"><label name="1.14.11.13"></label><label name="1.14.11.15"></label><label name="1.14.11.19"></label><label name="1.14.11.23"></label><label name="1.14.11.9"></label></label><label name="1.14.12.-"><label name="1.14.12.20"></label></label><label name="1.14.13.-"><label name="1.14.13.11"></label><label name="1.14.13.21"></label><label name="1.14.13.41"></label><label name="1.14.13.78"></label><label name="1.14.13.79"></label><label name="1.14.13.81"></label><label name="1.14.13.93"></label></label><label name="1.14.15.-"><label name="1.14.15.7"></label></label><label name="1.14.17.-"><label name="1.14.17.4"></label></label><label name="1.14.19.-"><label name="1.14.19.2"></label></label><label name="1.14.21.-"><label name="1.14.21.6"></label></label><label name="1.14.99.-"><label name="1.14.99.29"></label><label name="1.14.99.30"></label><label name="1.14.99.7"></label></label></label><label name="1.15.-.-"><label name="1.15.1.-"><label name="1.15.1.1"></label></label></label><label name="1.16.-.-"><label name="1.16.3.-"><label name="1.16.3.1"></label></label></label><label name="1.17.-.-"><label name="1.17.4.-"><label name="1.17.4.1"></label></label></label><label name="1.18.-.-"><label name="1.18.1.-"><label name="1.18.1.2"></label></label></label><label name="1.2.-.-"><label name="1.2.1.-"><label name="1.2.1.12"></label><label name="1.2.1.13"></label><label name="1.2.1.2"></label><label name="1.2.1.3"></label><label name="1.2.1.38"></label><label name="1.2.1.41"></label><label name="1.2.1.70"></label><label name="1.2.1.8"></label></label><label name="1.2.3.-"><label name="1.2.3.14"></label></label><label name="1.2.4.-"><label name="1.2.4.1"></label></label></label><label name="1.3.-.-"><label name="1.3.1.-"><label name="1.3.1.26"></label><label name="1.3.1.33"></label><label name="1.3.1.34"></label><label name="1.3.1.38"></label><label name="1.3.1.42"></label><label name="1.3.1.70"></label><label name="1.3.1.74"></label><label name="1.3.1.77"></label><label name="1.3.1.80"></label><label name="1.3.1.83"></label></label><label name="1.3.2.-"><label name="1.3.2.3"></label></label><label name="1.3.3.-"><label name="1.3.3.3"></label><label name="1.3.3.4"></label><label name="1.3.3.6"></label></label><label name="1.3.5.-"><label name="1.3.5.1"></label><label name="1.3.5.2"></label></label><label name="1.3.7.-"><label name="1.3.7.4"></label></label><label name="1.3.99.-"><label name="1.3.99.10"></label></label></label><label name="1.4.-.-"><label name="1.4.1.-"><label name="1.4.1.3"></label></label><label name="1.4.4.-"><label name="1.4.4.2"></label></label><label name="1.4.7.-"><label name="1.4.7.1"></label></label></label><label name="1.5.-.-"><label name="1.5.1.-"><label name="1.5.1.12"></label><label name="1.5.1.20"></label><label name="1.5.1.3"></label></label><label name="1.5.3.-"><label name="1.5.3.14"></label><label name="1.5.3.17"></label></label><label name="1.5.99.-"><label name="1.5.99.12"></label></label></label><label name="1.6.-.-"><label name="1.6.3.-"></label><label name="1.6.5.-"><label name="1.6.5.3"></label><label name="1.6.5.4"></label></label><label name="1.6.99.-"><label name="1.6.99.3"></label></label></label><label name="1.7.-.-"><label name="1.7.1.-"><label name="1.7.1.1"></label></label><label name="1.7.3.-"><label name="1.7.3.3"></label></label><label name="1.7.7.-"><label name="1.7.7.1"></label></label></label><label name="1.8.-.-"><label name="1.8.1.-"><label name="1.8.1.4"></label><label name="1.8.1.7"></label><label name="1.8.1.9"></label></label><label name="1.8.3.-"><label name="1.8.3.5"></label></label><label name="1.8.4.-"><label name="1.8.4.11"></label><label name="1.8.4.9"></label></label></label><label name="1.9.-.-"><label name="1.9.3.-"><label name="1.9.3.1"></label></label></label></label><label name="2.-.-.-"><label name="2.1.-.-"><label name="2.1.1.-"><label name="2.1.1.10"></label><label name="2.1.1.100"></label><label name="2.1.1.103"></label><label name="2.1.1.104"></label><label name="2.1.1.114"></label><label name="2.1.1.12"></label><label name="2.1.1.125"></label><label name="2.1.1.127"></label><label name="2.1.1.143"></label><label name="2.1.1.33"></label><label name="2.1.1.37"></label><label name="2.1.1.41"></label><label name="2.1.1.43"></label><label name="2.1.1.45"></label><label name="2.1.1.56"></label><label name="2.1.1.62"></label><label name="2.1.1.76"></label><label name="2.1.1.95"></label><label name="2.1.1.98"></label></label><label name="2.1.2.-"><label name="2.1.2.1"></label><label name="2.1.2.10"></label><label name="2.1.2.2"></label></label><label name="2.1.3.-"><label name="2.1.3.2"></label><label name="2.1.3.3"></label></label></label><label name="2.2.-.-"><label name="2.2.1.-"><label name="2.2.1.6"></label><label name="2.2.1.7"></label></label></label><label name="2.3.-.-"><label name="2.3.1.-"><label name="2.3.1.12"></label><label name="2.3.1.15"></label><label name="2.3.1.16"></label><label name="2.3.1.180"></label><label name="2.3.1.181"></label><label name="2.3.1.30"></label><label name="2.3.1.48"></label><label name="2.3.1.51"></label><label name="2.3.1.74"></label><label name="2.3.1.9"></label><label name="2.3.1.91"></label><label name="2.3.1.95"></label><label name="2.3.1.97"></label></label><label name="2.3.2.-"><label name="2.3.2.8"></label></label><label name="2.3.3.-"><label name="2.3.3.1"></label><label name="2.3.3.10"></label><label name="2.3.3.13"></label><label name="2.3.3.9"></label></label></label><label name="2.4.-.-"><label name="2.4.1.-"><label name="2.4.1.1"></label><label name="2.4.1.101"></label><label name="2.4.1.12"></label><label name="2.4.1.121"></label><label name="2.4.1.13"></label><label name="2.4.1.14"></label><label name="2.4.1.15"></label><label name="2.4.1.159"></label><label name="2.4.1.18"></label><label name="2.4.1.195"></label><label name="2.4.1.207"></label><label name="2.4.1.21"></label><label name="2.4.1.214"></label><label name="2.4.1.215"></label><label name="2.4.1.218"></label><label name="2.4.1.241"></label><label name="2.4.1.242"></label><label name="2.4.1.32"></label><label name="2.4.1.46"></label><label name="2.4.1.85"></label></label><label name="2.4.2.-"><label name="2.4.2.10"></label><label name="2.4.2.18"></label><label name="2.4.2.30"></label><label name="2.4.2.39"></label><label name="2.4.2.7"></label><label name="2.4.2.9"></label></label></label><label name="2.5.-.-"><label name="2.5.1.-"><label name="2.5.1.1"></label><label name="2.5.1.10"></label><label name="2.5.1.16"></label><label name="2.5.1.18"></label><label name="2.5.1.19"></label><label name="2.5.1.21"></label><label name="2.5.1.29"></label><label name="2.5.1.32"></label><label name="2.5.1.43"></label><label name="2.5.1.47"></label><label name="2.5.1.48"></label><label name="2.5.1.54"></label><label name="2.5.1.58"></label><label name="2.5.1.6"></label><label name="2.5.1.61"></label><label name="2.5.1.62"></label><label name="2.5.1.75"></label></label></label><label name="2.6.-.-"><label name="2.6.1.-"><label name="2.6.1.1"></label><label name="2.6.1.42"></label><label name="2.6.1.44"></label><label name="2.6.1.45"></label><label name="2.6.1.51"></label><label name="2.6.1.52"></label><label name="2.6.1.83"></label><label name="2.6.1.9"></label></label></label><label name="2.7.-.-"><label name="2.7.1.-"><label name="2.7.1.1"></label><label name="2.7.1.107"></label><label name="2.7.1.11"></label><label name="2.7.1.134"></label><label name="2.7.1.137"></label><label name="2.7.1.148"></label><label name="2.7.1.159"></label><label name="2.7.1.19"></label><label name="2.7.1.20"></label><label name="2.7.1.25"></label><label name="2.7.1.35"></label><label name="2.7.1.36"></label><label name="2.7.1.4"></label><label name="2.7.1.40"></label><label name="2.7.1.6"></label><label name="2.7.1.68"></label></label><label name="2.7.10.-"><label name="2.7.10.1"></label></label><label name="2.7.11.-"><label name="2.7.11.1"></label><label name="2.7.11.22"></label><label name="2.7.11.24"></label><label name="2.7.11.25"></label></label><label name="2.7.12.-"><label name="2.7.12.1"></label><label name="2.7.12.2"></label></label><label name="2.7.2.-"><label name="2.7.2.11"></label><label name="2.7.2.4"></label></label><label name="2.7.4.-"><label name="2.7.4.3"></label><label name="2.7.4.6"></label></label><label name="2.7.6.-"><label name="2.7.6.1"></label></label><label name="2.7.7.-"><label name="2.7.7.27"></label><label name="2.7.7.41"></label><label name="2.7.7.49"></label><label name="2.7.7.6"></label><label name="2.7.7.60"></label><label name="2.7.7.64"></label><label name="2.7.7.7"></label><label name="2.7.7.9"></label></label><label name="2.7.8.-"><label name="2.7.8.11"></label></label><label name="2.7.9.-"><label name="2.7.9.1"></label><label name="2.7.9.4"></label></label></label><label name="2.8.-.-"><label name="2.8.1.-"><label name="2.8.1.7"></label></label><label name="2.8.2.-"></label></label></label><label name="3.-.-.-"><label name="3.1.-.-"><label name="3.1.1.-"><label name="3.1.1.11"></label><label name="3.1.1.14"></label><label name="3.1.1.29"></label><label name="3.1.1.31"></label><label name="3.1.1.4"></label></label><label name="3.1.13.-"></label><label name="3.1.2.-"><label name="3.1.2.12"></label><label name="3.1.2.15"></label></label><label name="3.1.26.-"></label><label name="3.1.27.-"><label name="3.1.27.9"></label></label><label name="3.1.3.-"><label name="3.1.3.11"></label><label name="3.1.3.16"></label><label name="3.1.3.2"></label><label name="3.1.3.3"></label><label name="3.1.3.37"></label><label name="3.1.3.7"></label><label name="3.1.3.77"></label></label><label name="3.1.4.-"><label name="3.1.4.11"></label><label name="3.1.4.4"></label></label></label><label name="3.13.-.-"><label name="3.13.1.-"><label name="3.13.1.1"></label></label></label><label name="3.2.-.-"><label name="3.2.1.-"><label name="3.2.1.1"></label><label name="3.2.1.14"></label><label name="3.2.1.2"></label><label name="3.2.1.20"></label><label name="3.2.1.21"></label><label name="3.2.1.23"></label><label name="3.2.1.26"></label><label name="3.2.1.39"></label><label name="3.2.1.4"></label><label name="3.2.1.67"></label></label><label name="3.2.2.-"><label name="3.2.2.21"></label></label></label><label name="3.3.-.-"><label name="3.3.1.-"><label name="3.3.1.1"></label></label></label><label name="3.4.-.-"><label name="3.4.11.-"><label name="3.4.11.1"></label><label name="3.4.11.18"></label><label name="3.4.11.5"></label></label><label name="3.4.16.-"><label name="3.4.16.5"></label><label name="3.4.16.6"></label></label><label name="3.4.19.-"><label name="3.4.19.5"></label><label name="3.4.19.9"></label></label><label name="3.4.21.-"><label name="3.4.21.89"></label><label name="3.4.21.92"></label></label><label name="3.4.22.-"></label><label name="3.4.24.-"><label name="3.4.24.64"></label><label name="3.4.24.84"></label></label><label name="3.4.25.-"><label name="3.4.25.1"></label></label></label><label name="3.5.-.-"><label name="3.5.1.-"><label name="3.5.1.52"></label><label name="3.5.1.88"></label><label name="3.5.1.98"></label></label><label name="3.5.2.-"><label name="3.5.2.17"></label><label name="3.5.2.3"></label><label name="3.5.2.9"></label></label><label name="3.5.3.-"><label name="3.5.3.1"></label><label name="3.5.3.12"></label></label><label name="3.5.4.-"><label name="3.5.4.19"></label><label name="3.5.4.25"></label><label name="3.5.4.6"></label></label><label name="3.5.5.-"><label name="3.5.5.1"></label><label name="3.5.5.4"></label></label></label><label name="3.6.-.-"><label name="3.6.1.-"><label name="3.6.1.1"></label><label name="3.6.1.31"></label></label><label name="3.6.3.-"><label name="3.6.3.1"></label><label name="3.6.3.14"></label><label name="3.6.3.3"></label><label name="3.6.3.4"></label><label name="3.6.3.5"></label><label name="3.6.3.6"></label><label name="3.6.3.8"></label></label><label name="3.6.4.-"><label name="3.6.4.3"></label><label name="3.6.4.6"></label></label></label></label><label name="4.-.-.-"><label name="4.1.-.-"><label name="4.1.1.-"><label name="4.1.1.1"></label><label name="4.1.1.15"></label><label name="4.1.1.19"></label><label name="4.1.1.20"></label><label name="4.1.1.23"></label><label name="4.1.1.31"></label><label name="4.1.1.36"></label><label name="4.1.1.37"></label><label name="4.1.1.39"></label><label name="4.1.1.48"></label><label name="4.1.1.49"></label><label name="4.1.1.50"></label></label><label name="4.1.2.-"><label name="4.1.2.13"></label><label name="4.1.2.25"></label><label name="4.1.2.27"></label><label name="4.1.2.8"></label></label><label name="4.1.3.-"><label name="4.1.3.1"></label><label name="4.1.3.27"></label><label name="4.1.3.4"></label></label><label name="4.1.99.-"><label name="4.1.99.12"></label></label></label><label name="4.2.-.-"><label name="4.2.1.-"><label name="4.2.1.1"></label><label name="4.2.1.10"></label><label name="4.2.1.104"></label><label name="4.2.1.11"></label><label name="4.2.1.17"></label><label name="4.2.1.2"></label><label name="4.2.1.20"></label><label name="4.2.1.24"></label><label name="4.2.1.3"></label><label name="4.2.1.33"></label><label name="4.2.1.47"></label><label name="4.2.1.52"></label><label name="4.2.1.75"></label><label name="4.2.1.92"></label></label><label name="4.2.2.-"><label name="4.2.2.2"></label></label><label name="4.2.3.-"><label name="4.2.3.1"></label><label name="4.2.3.15"></label><label name="4.2.3.19"></label><label name="4.2.3.8"></label></label></label><label name="4.3.-.-"><label name="4.3.1.-"><label name="4.3.1.19"></label><label name="4.3.1.24"></label></label><label name="4.3.3.-"><label name="4.3.3.2"></label></label></label><label name="4.4.-.-"><label name="4.4.1.-"><label name="4.4.1.14"></label><label name="4.4.1.16"></label><label name="4.4.1.5"></label><label name="4.4.1.8"></label></label></label><label name="4.6.-.-"><label name="4.6.1.-"><label name="4.6.1.12"></label></label></label><label name="4.99.-.-"><label name="4.99.1.-"><label name="4.99.1.1"></label></label></label></label><label name="5.-.-.-"><label name="5.1.-.-"><label name="5.1.1.-"><label name="5.1.1.7"></label></label><label name="5.1.3.-"><label name="5.1.3.1"></label><label name="5.1.3.18"></label><label name="5.1.3.2"></label><label name="5.1.3.5"></label><label name="5.1.3.6"></label></label></label><label name="5.2.-.-"><label name="5.2.1.-"><label name="5.2.1.8"></label></label></label><label name="5.3.-.-"><label name="5.3.1.-"><label name="5.3.1.1"></label><label name="5.3.1.16"></label><label name="5.3.1.5"></label><label name="5.3.1.6"></label><label name="5.3.1.9"></label></label><label name="5.3.3.-"><label name="5.3.3.2"></label><label name="5.3.3.5"></label></label><label name="5.3.4.-"><label name="5.3.4.1"></label></label><label name="5.3.99.-"><label name="5.3.99.6"></label></label></label><label name="5.4.-.-"><label name="5.4.2.-"><label name="5.4.2.1"></label><label name="5.4.2.2"></label><label name="5.4.2.3"></label><label name="5.4.2.8"></label></label><label name="5.4.3.-"><label name="5.4.3.8"></label></label><label name="5.4.4.-"><label name="5.4.4.2"></label></label><label name="5.4.99.-"><label name="5.4.99.7"></label><label name="5.4.99.8"></label></label></label><label name="5.5.-.-"><label name="5.5.1.-"><label name="5.5.1.13"></label><label name="5.5.1.4"></label><label name="5.5.1.6"></label><label name="5.5.1.9"></label></label></label><label name="5.99.-.-"><label name="5.99.1.-"><label name="5.99.1.2"></label><label name="5.99.1.3"></label></label></label></label><label name="6.-.-.-"><label name="6.1.-.-"><label name="6.1.1.-"><label name="6.1.1.10"></label><label name="6.1.1.11"></label><label name="6.1.1.14"></label><label name="6.1.1.17"></label><label name="6.1.1.20"></label><label name="6.1.1.21"></label><label name="6.1.1.22"></label><label name="6.1.1.3"></label><label name="6.1.1.6"></label><label name="6.1.1.7"></label><label name="6.1.1.9"></label></label></label><label name="6.2.-.-"><label name="6.2.1.-"><label name="6.2.1.12"></label><label name="6.2.1.4"></label></label></label><label name="6.3.-.-"><label name="6.3.1.-"><label name="6.3.1.2"></label></label><label name="6.3.2.-"><label name="6.3.2.1"></label><label name="6.3.2.19"></label><label name="6.3.2.2"></label><label name="6.3.2.3"></label><label name="6.3.2.6"></label></label><label name="6.3.4.-"><label name="6.3.4.13"></label><label name="6.3.4.14"></label><label name="6.3.4.4"></label></label><label name="6.3.5.-"><label name="6.3.5.4"></label></label></label><label name="6.4.-.-"><label name="6.4.1.-"><label name="6.4.1.2"></label><label name="6.4.1.4"></label></label></label><label name="6.5.-.-"><label name="6.5.1.-"><label name="6.5.1.1"></label></label></label><label name="6.6.-.-"><label name="6.6.1.-"><label name="6.6.1.1"></label></label></label></label></labels><!-- End time: 20100814_134601_583 -->
