# Supplementary material for: From sequence to enzyme mechanism using multi-label machine learning
Source: BMC Bioinformatics. 2014 May 19;15:150. doi: 10.1186/1471-2105-15-150 (PMC4229970; doi:10.1186/1471-2105-15-150)
Supplement: Additional file 2 — Java code of ml2db. Additional file ml2db_code.tar.gz contains the Java source code to run the multi-label machine learning experiments and save the results to database. The code’s Javadoc is included. [file 1471-2105-15-150-S2.zip › additional file 2/ml2db/ecmulan/data/xml/swiss_kegg_random_100.xml]

<!-- Start time: 20100818_120354_066 -->
<!-- From database: interpro -->
<!-- Using query: SELECT distinct ec FROM swiss_kegg_random_100 -->
<!-- Number of EC: 145 -->
<labels xmlns="http://mulan.sourceforge.net/labels"><label name="0.-.-.-"><label name="0.0.-.-"><label name="0.0.0.-"><label name="0.0.0.0"></label></label></label></label><label name="1.-.-.-"><label name="1.1.-.-"><label name="1.1.1.-"><label name="1.1.1.103"></label></label></label><label name="1.14.-.-"><label name="1.14.18.-"><label name="1.14.18.1"></label></label></label><label name="1.18.-.-"><label name="1.18.6.-"><label name="1.18.6.1"></label></label></label><label name="1.2.-.-"><label name="1.2.1.-"><label name="1.2.1.12"></label></label></label><label name="1.3.-.-"><label name="1.3.5.-"><label name="1.3.5.1"></label></label></label><label name="1.5.-.-"><label name="1.5.1.-"><label name="1.5.1.5"></label></label></label><label name="1.6.-.-"><label name="1.6.5.-"><label name="1.6.5.3"></label></label><label name="1.6.99.-"><label name="1.6.99.3"></label></label></label><label name="1.7.-.-"><label name="1.7.99.-"><label name="1.7.99.4"></label></label></label><label name="1.8.-.-"><label name="1.8.4.-"><label name="1.8.4.8"></label></label></label></label><label name="2.-.-.-"><label name="2.1.-.-"><label name="2.1.1.-"><label name="2.1.1.14"></label></label><label name="2.1.2.-"><label name="2.1.2.11"></label></label></label><label name="2.3.-.-"><label name="2.3.1.-"><label name="2.3.1.47"></label><label name="2.3.1.48"></label><label name="2.3.1.8"></label></label><label name="2.3.3.-"><label name="2.3.3.10"></label><label name="2.3.3.13"></label></label></label><label name="2.4.-.-"><label name="2.4.2.-"><label name="2.4.2.18"></label><label name="2.4.2.9"></label></label></label><label name="2.5.-.-"><label name="2.5.1.-"><label name="2.5.1.75"></label></label></label><label name="2.7.-.-"><label name="2.7.2.-"><label name="2.7.2.11"></label><label name="2.7.2.8"></label></label><label name="2.7.7.-"><label name="2.7.7.38"></label></label><label name="2.7.8.-"><label name="2.7.8.13"></label></label></label></label><label name="3.-.-.-"><label name="3.1.-.-"><label name="3.1.1.-"><label name="3.1.1.5"></label></label><label name="3.1.11.-"><label name="3.1.11.6"></label></label><label name="3.1.21.-"><label name="3.1.21.2"></label><label name="3.1.21.7"></label></label><label name="3.1.22.-"><label name="3.1.22.4"></label></label><label name="3.1.3.-"><label name="3.1.3.11"></label></label><label name="3.1.4.-"><label name="3.1.4.12"></label></label></label><label name="3.2.-.-"><label name="3.2.1.-"><label name="3.2.1.52"></label></label></label><label name="3.4.-.-"><label name="3.4.11.-"><label name="3.4.11.1"></label></label><label name="3.4.21.-"><label name="3.4.21.59"></label></label><label name="3.4.23.-"><label name="3.4.23.38"></label></label><label name="3.4.24.-"><label name="3.4.24.15"></label></label></label><label name="3.5.-.-"><label name="3.5.4.-"><label name="3.5.4.9"></label></label><label name="3.5.99.-"><label name="3.5.99.6"></label></label></label><label name="3.6.-.-"><label name="3.6.1.-"><label name="3.6.1.31"></label></label><label name="3.6.3.-"><label name="3.6.3.12"></label></label></label></label><label name="4.-.-.-"><label name="4.1.-.-"><label name="4.1.1.-"><label name="4.1.1.39"></label><label name="4.1.1.48"></label></label></label><label name="4.2.-.-"><label name="4.2.1.-"><label name="4.2.1.20"></label></label></label><label name="4.3.-.-"><label name="4.3.1.-"><label name="4.3.1.3"></label></label></label><label name="4.6.-.-"><label name="4.6.1.-"><label name="4.6.1.12"></label></label></label></label><label name="5.-.-.-"><label name="5.2.-.-"><label name="5.2.1.-"><label name="5.2.1.8"></label></label></label><label name="5.3.-.-"><label name="5.3.1.-"><label name="5.3.1.1"></label><label name="5.3.1.4"></label><label name="5.3.1.5"></label></label></label><label name="5.4.-.-"><label name="5.4.2.-"><label name="5.4.2.1"></label></label><label name="5.4.3.-"><label name="5.4.3.8"></label></label></label></label><label name="6.-.-.-"><label name="6.1.-.-"><label name="6.1.1.-"><label name="6.1.1.11"></label><label name="6.1.1.19"></label><label name="6.1.1.4"></label></label></label><label name="6.3.-.-"><label name="6.3.1.-"><label name="6.3.1.2"></label></label><label name="6.3.4.-"><label name="6.3.4.13"></label></label><label name="6.3.5.-"><label name="6.3.5.3"></label><label name="6.3.5.5"></label></label></label><label name="6.5.-.-"><label name="6.5.1.-"><label name="6.5.1.2"></label></label></label></label></labels><!-- End time: 20100818_120354_067 -->
