# Supplementary material for: From sequence to enzyme mechanism using multi-label machine learning
Source: BMC Bioinformatics. 2014 May 19;15:150. doi: 10.1186/1471-2105-15-150 (PMC4229970; doi:10.1186/1471-2105-15-150)
Supplement: Additional file 2 — Java code of ml2db. Additional file ml2db_code.tar.gz contains the Java source code to run the multi-label machine learning experiments and save the results to database. The code’s Javadoc is included. [file 1471-2105-15-150-S2.zip › additional file 2/ml2db/ecmulan/data/xml/swisskegg_test_10.xml]

<!-- Start time: 20110303_101700_922 -->
<!-- From database: ec201101 -->
<!-- Using query: SELECT distinct e.ancestor FROM swisskegg_ec k join ec_ancestors_no0_nodash e on e.ec = k.ec limit 10 -->
<!-- Number of EC: 9 -->
<labels xmlns="http://mulan.sourceforge.net/labels"><label name="1.-.-.-"><label name="1.1.-.-"><label name="1.1.1.-"><label name="1.1.1.1"></label><label name="1.1.1.10"></label><label name="1.1.1.100"></label><label name="1.1.1.102"></label><label name="1.1.1.103"></label><label name="1.1.1.105"></label></label></label></label></labels><!-- End time: 20110303_101700_923 -->
