# Supplementary material for: From sequence to enzyme mechanism using multi-label machine learning
Source: BMC Bioinformatics. 2014 May 19;15:150. doi: 10.1186/1471-2105-15-150 (PMC4229970; doi:10.1186/1471-2105-15-150)
Supplement: Additional file 2 — Java code of ml2db. Additional file ml2db_code.tar.gz contains the Java source code to run the multi-label machine learning experiments and save the results to database. The code’s Javadoc is included. [file 1471-2105-15-150-S2.zip › additional file 2/ml2db/ecmulan/doc/CVS/Entries]

/allclasses-frame.html/1.2/Mon Aug  5 12:05:58 2013//
/allclasses-noframe.html/1.2/Mon Aug  5 12:05:58 2013//
/constant-values.html/1.2/Mon Aug  5 12:05:58 2013//
/deprecated-list.html/1.2/Mon Aug  5 12:06:00 2013//
/help-doc.html/1.2/Mon Aug  5 12:05:58 2013//
D/index-files////
/index.html/1.2/Mon Aug  5 12:05:58 2013//
/overview-frame.html/1.2/Mon Aug  5 12:05:58 2013//
/overview-summary.html/1.2/Mon Aug  5 12:05:58 2013//
/overview-tree.html/1.2/Mon Aug  5 12:05:58 2013//
/package-list/1.1/Wed Nov  7 12:44:31 2012/-kb/
D/resources////
/serialized-form.html/1.1/Fri Apr  5 14:37:12 2013//
/stylesheet.css/1.1/Wed Nov  7 12:44:31 2012//
D/uk////
