# Supplementary material for: From sequence to enzyme mechanism using multi-label machine learning
Source: BMC Bioinformatics. 2014 May 19;15:150. doi: 10.1186/1471-2105-15-150 (PMC4229970; doi:10.1186/1471-2105-15-150)
Supplement: Additional file 2 — Java code of ml2db. Additional file ml2db_code.tar.gz contains the Java source code to run the multi-label machine learning experiments and save the results to database. The code’s Javadoc is included. [file 1471-2105-15-150-S2.zip › additional file 2/ml2db/ecmulan/doc/index-files/CVS/Entries]

/index-1.html/1.2/Mon Aug  5 12:05:58 2013//
/index-10.html/1.2/Mon Aug  5 12:05:58 2013//
/index-11.html/1.2/Mon Aug  5 12:05:58 2013//
/index-12.html/1.2/Mon Aug  5 12:05:58 2013//
/index-13.html/1.2/Mon Aug  5 12:05:58 2013//
/index-14.html/1.2/Fri Apr  5 14:37:12 2013//
/index-2.html/1.2/Mon Aug  5 12:05:58 2013//
/index-3.html/1.2/Mon Aug  5 12:05:58 2013//
/index-4.html/1.2/Mon Aug  5 12:05:58 2013//
/index-5.html/1.2/Mon Aug  5 12:05:58 2013//
/index-6.html/1.2/Mon Aug  5 12:05:58 2013//
/index-7.html/1.2/Mon Aug  5 12:05:58 2013//
/index-8.html/1.2/Mon Aug  5 12:05:58 2013//
/index-9.html/1.2/Mon Aug  5 12:05:58 2013//
