# Supplementary material for: From sequence to enzyme mechanism using multi-label machine learning
Source: BMC Bioinformatics. 2014 May 19;15:150. doi: 10.1186/1471-2105-15-150 (PMC4229970; doi:10.1186/1471-2105-15-150)
Supplement: Additional file 2 — Java code of ml2db. Additional file ml2db_code.tar.gz contains the Java source code to run the multi-label machine learning experiments and save the results to database. The code’s Javadoc is included. [file 1471-2105-15-150-S2.zip › additional file 2/ml2db/ecmulan/doc/uk/ac/ed/inf/ec/class-use/CVS/Entries]

/EcDbReader.html/1.1/Wed Nov  7 12:44:31 2012//
/EcDbWriter.html/1.1/Wed Nov  7 12:44:31 2012//
/EcFullXmlCreator.html/1.1/Wed Nov  7 12:44:31 2012//
/EcMulanXmlCreator.html/1.1/Wed Nov  7 12:44:31 2012//
/EcNumber.html/1.1/Wed Nov  7 12:44:31 2012//
/EcNumberGenerator.html/1.1/Wed Nov  7 12:44:31 2012//
/MulanLabel.html/1.1/Wed Nov  7 12:44:31 2012//
/MulanLabelXml.html/1.1/Wed Nov  7 12:44:31 2012//
/MulanXml.html/1.1/Wed Nov  7 12:44:31 2012//
