# Supplementary material for: From sequence to enzyme mechanism using multi-label machine learning
Source: BMC Bioinformatics. 2014 May 19;15:150. doi: 10.1186/1471-2105-15-150 (PMC4229970; doi:10.1186/1471-2105-15-150)
Supplement: Additional file 2 — Java code of ml2db. Additional file ml2db_code.tar.gz contains the Java source code to run the multi-label machine learning experiments and save the results to database. The code’s Javadoc is included. [file 1471-2105-15-150-S2.zip › additional file 2/ml2db/ecmulan/doc/uk/ac/ed/inf/ec/test/CVS/Entries]

/AllTests.html/1.1/Wed Nov  7 12:44:31 2012//
/EcDbReaderTest.html/1.1/Wed Nov  7 12:44:31 2012//
/EcDbWriterTest.html/1.1/Wed Nov  7 12:44:31 2012//
/EcFullXmlCreatorTest.html/1.1/Wed Nov  7 12:44:31 2012//
/EcMulanXmlCreatorTest.html/1.1/Wed Nov  7 12:44:31 2012//
/EcNumberGeneratorTest.html/1.1/Wed Nov  7 12:44:31 2012//
/EcNumberTest.html/1.1/Wed Nov  7 12:44:31 2012//
/MulanLabelTest.html/1.1/Wed Nov  7 12:44:31 2012//
/MulanXmlTest.html/1.1/Wed Nov  7 12:44:31 2012//
D/class-use////
/package-frame.html/1.1/Wed Nov  7 12:44:31 2012//
/package-summary.html/1.1/Wed Nov  7 12:44:31 2012//
/package-tree.html/1.1/Wed Nov  7 12:44:31 2012//
/package-use.html/1.1/Wed Nov  7 12:44:31 2012//
