# Supplementary material for: From sequence to enzyme mechanism using multi-label machine learning
Source: BMC Bioinformatics. 2014 May 19;15:150. doi: 10.1186/1471-2105-15-150 (PMC4229970; doi:10.1186/1471-2105-15-150)
Supplement: Additional file 2 — Java code of ml2db. Additional file ml2db_code.tar.gz contains the Java source code to run the multi-label machine learning experiments and save the results to database. The code’s Javadoc is included. [file 1471-2105-15-150-S2.zip › additional file 2/ml2db/ecmulan/doc/uk/ac/ed/inf/mulanxml/CVS/Entries]

/LocalDbReader.html/1.2/Fri Apr  5 14:37:08 2013//
/MulanLabel.html/1.2/Fri Apr  5 14:37:09 2013//
/MulanXml.html/1.2/Fri Apr  5 14:37:10 2013//
/XmlCreator.html/1.2/Fri Apr  5 14:37:10 2013//
/XmlCreatorManager.html/1.2/Fri Apr  5 14:37:10 2013//
/XmlCreatorManagerTest.html/1.2/Fri Apr  5 14:37:10 2013//
/XmlCreatorTest.html/1.2/Fri Apr  5 14:37:11 2013//
D/class-use////
D/ec////
/package-frame.html/1.2/Fri Apr  5 14:37:12 2013//
/package-summary.html/1.2/Fri Apr  5 14:37:12 2013//
/package-tree.html/1.2/Fri Apr  5 14:37:12 2013//
/package-use.html/1.2/Fri Apr  5 14:37:12 2013//
D/test////
