# Supplementary material for: From sequence to enzyme mechanism using multi-label machine learning
Source: BMC Bioinformatics. 2014 May 19;15:150. doi: 10.1186/1471-2105-15-150 (PMC4229970; doi:10.1186/1471-2105-15-150)
Supplement: Additional file 3 — ARFF and XML data files. Additional file arff_xml_files.tar.gz contains the ARFF and XML data files used in the machine learning experiments presented. [file 1471-2105-15-150-S3.zip]

Archive with 1 entries (1 files):
- 8940268181232847_add3.gz
