# Supplementary material for: From sequence to enzyme mechanism using multi-label machine learning
Source: BMC Bioinformatics. 2014 May 19;15:150. doi: 10.1186/1471-2105-15-150 (PMC4229970; doi:10.1186/1471-2105-15-150)
Supplement: Additional file 6 — List of false positive and false negative predictions. Additional file false_positive_and_negative_predictions.csv contains a comma separated set of tables with one row for each false positive or false negative prediction in the main training-testing experiments. The tables include each protein’s UniProt accession, entry name and species and the true and predicted mechanism identifiers and description (where relevant). [file 1471-2105-15-150-S6.csv]

Authors: Luna De Ferrari and John B O Mitchell (2014)	uniprot	True mechanism	true mechanism name	predicted mechanism	predicted mechanism name	overall reaction similarity between true and predicted	composite reaction similarity between true and predicted
False positive predictions when training on the mechanism set and testing on the negative set (there were no false positive predictions when training on the negative set and testing on the mechanism set)	P04190	M0016	beta-lactamase (Class B)	M0015	beta-lactamase (Class B)	1	0.2941
False positive predictions when training on the mechanism set and testing on the negative set (there were no false positive predictions when training on the negative set and testing on the mechanism set)	P04190	M0016	beta-lactamase (Class B)	M0258	beta-lactamase (Class B)	1	0.2941
False positive predictions when training on the mechanism set and testing on the negative set (there were no false positive predictions when training on the negative set and testing on the mechanism set)	A5JTM5	M0024	4-chlorobenzoyl-CoA dehalogenase	M0070	methylmalonyl-CoA decarboxylase	0	0.1555
False positive predictions when training on the mechanism set and testing on the negative set (there were no false positive predictions when training on the negative set and testing on the mechanism set)	P10688	M0028	phosphoinositide phospholipase C	M0026	phosphatidylinositol diacylglycerol-lyase	1	0.6
False positive predictions when training on the mechanism set and testing on the negative set (there were no false positive predictions when training on the negative set and testing on the mechanism set)	O31156	M0181	phosphonoacetaldehyde hydrolase	M0036	(S)-2-haloacid dehalogenase	0.1428	0.3333
False positive predictions when training on the mechanism set and testing on the negative set (there were no false positive predictions when training on the negative set and testing on the mechanism set)	P24630	M0195	glutamate-1-semialdehyde 2,1-aminomutase	M0249	adenosylmethionine--8-amino-7-oxononanoate transaminase	1	0.9698
False positive predictions when training on the mechanism set and testing on the negative set (there were no false positive predictions when training on the negative set and testing on the mechanism set)	O48917	M0226	UDP-sulfoquinovose synthase	M0228	dTDP-glucose 4,6-dehydratase	0.375	0.897
False positive predictions when training on the mechanism set and testing on the negative set (there were no false positive predictions when training on the negative set and testing on the mechanism set)	P32055	M0227	GDP-L-fucose synthase	M0228	dTDP-glucose 4,6-dehydratase	0.1875	0.7142
False positive predictions when training on the mechanism set and testing on the negative set (there were no false positive predictions when training on the negative set and testing on the mechanism set)	O76290	M0237	pteridine reductase	M0255	alcohol dehydrogenase	0.4	0.5517
False positive predictions when training on the mechanism set and testing on the negative set (there were no false positive predictions when training on the negative set and testing on the mechanism set)	P22106	M0302	asparagine synthase (glutamine-hydrolysing)	M0303	(carboxyethyl)arginine beta-lactam-synthase	0.4166	0.3731
False positive predictions when training on the mechanism set and testing on the negative set (there were no false positive predictions when training on the negative set and testing on the mechanism set)	P14604	M0315	enoyl-CoA hydratase	M0070	methylmalonyl-CoA decarboxylase	0.125	0.3333
False positive predictions when training on the mechanism set and testing on the negative set (there were no false positive predictions when training on the negative set and testing on the mechanism set)	P42126	M0341	dodecenoyl-CoA isomerase	M0070	methylmalonyl-CoA decarboxylase	0.125	0.375
False positive predictions when training on the mechanism set and testing on the negative set (there were no false positive predictions when training on the negative set and testing on the mechanism set)	Q62651	M0342	delta(3,5)-delta(2,4)-dienoyl-CoA isomerase	M0070	methylmalonyl-CoA decarboxylase	0.0714	0.125
False positive predictions when training on the mechanism set and testing on the negative set (there were no false positive predictions when training on the negative set and testing on the mechanism set)	Q13825	M0343	methylglutaconyl-CoA hydratase	M0070	methylmalonyl-CoA decarboxylase	0.125	0.3333
False positive predictions when training on the mechanism set and testing on the negative set (there were no false positive predictions when training on the negative set and testing on the mechanism set)	O69762	M0347	feruloyl CoA hydratase/lyase	M0070	methylmalonyl-CoA decarboxylase	0.3076	0.2448
Authors: Luna De Ferrari and John B O Mitchell (2014)	uniprot_accession	uniprot_entry_name	prediction_status	predicted_mechanism	predicted_mechanism_name	protein_name	organism
False positive and false negative predictions when training on fold 1 of mechanism+swissprot_non_enzymes and testing on fold 2.	P05982	NQO1_RAT	FN	M0003	NAD(P)H dehydrogenase (quinone)	NAD(P)H dehydrogenase [quinone] 1	Rattus norvegicus
False positive and false negative predictions when training on fold 1 of mechanism+swissprot_non_enzymes and testing on fold 2.	Q64669	NQO1_MOUSE	FN	M0003	NAD(P)H dehydrogenase (quinone)	NAD(P)H dehydrogenase [quinone] 1	Mus musculus
False positive and false negative predictions when training on fold 1 of mechanism+swissprot_non_enzymes and testing on fold 2.	O75874	IDHC_HUMAN	FN	M0007	isocitrate dehydrogenase (NADP+)	Isocitrate dehydrogenase [NADP] cytoplasmic	Homo sapiens
False positive and false negative predictions when training on fold 1 of mechanism+swissprot_non_enzymes and testing on fold 2.	P33198	IDHP_PIG	FN	M0007	isocitrate dehydrogenase (NADP+)	Isocitrate dehydrogenase [NADP], mitochondrial	Sus scrofa
False positive and false negative predictions when training on fold 1 of mechanism+swissprot_non_enzymes and testing on fold 2.	P81989	PUNA_CELSP	FN	M0017	purine-nucleoside phosphorylase	Purine nucleoside phosphorylase	Cellulomonas sp.
False positive and false negative predictions when training on fold 1 of mechanism+swissprot_non_enzymes and testing on fold 2.	P08954	PLC_BACTU	FN	M0026	phosphatidylinositol diacylglycerol-lyase	1-phosphatidylinositol phosphodiesterase	Bacillus thuringiensis
False positive and false negative predictions when training on fold 1 of mechanism+swissprot_non_enzymes and testing on fold 2.	P34024	PLC_LISMO	FN	M0026	phosphatidylinositol diacylglycerol-lyase	1-phosphatidylinositol phosphodiesterase	Listeria monocytogenes serovar 1/2a (strain ATCC BAA-679 / EGD-e)
False positive and false negative predictions when training on fold 1 of mechanism+swissprot_non_enzymes and testing on fold 2.	Q27546	IUNH_CRIFA	FN	M0039	purine nucleosidase	Inosine-uridine preferring nucleoside hydrolase	Crithidia fasciculata
False positive and false negative predictions when training on fold 1 of mechanism+swissprot_non_enzymes and testing on fold 2.	P46926	GNPI1_HUMAN	FN	M0060	glucosamine-6-phosphate deaminase	Glucosamine-6-phosphate isomerase 1	Homo sapiens
False positive and false negative predictions when training on fold 1 of mechanism+swissprot_non_enzymes and testing on fold 2.	B2NN97	NULL	FN	M0070	methylmalonyl-CoA decarboxylase	NULL	NULL
False positive and false negative predictions when training on fold 1 of mechanism+swissprot_non_enzymes and testing on fold 2.	P52045	SCPB_ECOLI	FN	M0070	methylmalonyl-CoA decarboxylase	Methylmalonyl-CoA decarboxylase	Escherichia coli (strain K12)
False positive and false negative predictions when training on fold 1 of mechanism+swissprot_non_enzymes and testing on fold 2.	O28603	NULL	FN	M0123	adenylyl-sulfate reductase	NULL	NULL
False positive and false negative predictions when training on fold 1 of mechanism+swissprot_non_enzymes and testing on fold 2.	P49888	ST1E1_HUMAN	FN	M0154	estrone sulfotransferase	Estrogen sulfotransferase	Homo sapiens
False positive and false negative predictions when training on fold 1 of mechanism+swissprot_non_enzymes and testing on fold 2.	P38489	NFNB_ECOLI	FN	M0211	oxygen insensitive NAD(P)H nitroreductase	Oxygen-insensitive NAD(P)H nitroreductase	Escherichia coli (strain K12)
False positive and false negative predictions when training on fold 1 of mechanism+swissprot_non_enzymes and testing on fold 2.	P02704	COLA_HORSE	FN	M0218_colipase	triacylglycerol lipase	Colipase A	Equus caballus
False positive and false negative predictions when training on fold 1 of mechanism+swissprot_non_enzymes and testing on fold 2.	P02705	COLB_HORSE	FN	M0218_colipase	triacylglycerol lipase	Colipase B	Equus caballus
False positive and false negative predictions when training on fold 1 of mechanism+swissprot_non_enzymes and testing on fold 2.	P19090	COL_CANFA	FN	M0218_colipase	triacylglycerol lipase	Colipase	Canis familiaris
False positive and false negative predictions when training on fold 1 of mechanism+swissprot_non_enzymes and testing on fold 2.	Q13126	MTAP_HUMAN	FN	M0244	S-methyl-5'-thioadenosine phosphorylase	S-methyl-5'-thioadenosine phosphorylase	Homo sapiens
False positive and false negative predictions when training on fold 1 of mechanism+swissprot_non_enzymes and testing on fold 2.	P22939	ISPA_ECOLI	FN	M0253	geranyltranstransferase	Farnesyl diphosphate synthase	Escherichia coli (strain K12)
False positive and false negative predictions when training on fold 1 of mechanism+swissprot_non_enzymes and testing on fold 2.	P08310	CATB_PSEPU	FN	M0269	muconate cycloisomerase	Muconate cycloisomerase 1	Pseudomonas putida
False positive and false negative predictions when training on fold 1 of mechanism+swissprot_non_enzymes and testing on fold 2.	Q97IL4	NULL	FN	M0312	glycerol dehydrogenase	NULL	NULL
False positive and false negative predictions when training on fold 1 of mechanism+swissprot_non_enzymes and testing on fold 2.	Q06128	TRPE_SULSO	FN	M0314_component1_I	anthranilate synthase	Anthranilate synthase component 1	Sulfolobus solfataricus (strain ATCC 35092 / DSM 1617 / JCM 11322 / P2)
False positive and false negative predictions when training on fold 1 of mechanism+swissprot_non_enzymes and testing on fold 2.	P05404	TFDD1_CUPPJ	FN	M0348	NULL	Chloromuconate cycloisomerase	Cupriavidus pinatubonensis (strain JMP134 / LMG 1197)
False positive and false negative predictions when training on fold 1 of mechanism+swissprot_non_enzymes and testing on fold 2.	Q48806	DLPA_LEGPH	FP	M0007	isocitrate dehydrogenase (NADP+)	Protein DlpA	Legionella pneumophila subsp. pneumophila (strain Philadelphia 1 / ATCC 33152 / DSM 7513)
False positive and false negative predictions when training on fold 1 of mechanism+swissprot_non_enzymes and testing on fold 2.	Q54KL0	Y7281_DICDI	FP	M0078	citrate (Si)-synthase	Citrate synthase-related protein DDB_G0287281	Dictyostelium discoideum
False positive and false negative predictions when training on fold 1 of mechanism+swissprot_non_enzymes and testing on fold 2.	Q58433	Y1027_METJA	FP	M0126_large_subunit	cytochrome-c3 hydrogenase	Uncharacterized protein MJ1027	Methanocaldococcus jannaschii (strain ATCC 43067 / DSM 2661 / JAL-1 / JCM 10045 / NBRC 100440)
False positive and false negative predictions when training on fold 1 of mechanism+swissprot_non_enzymes and testing on fold 2.	P06857	LIPR1_CANFA	FP	M0218_pancreatic_lipase	triacylglycerol lipase	Inactive pancreatic lipase-related protein 1	Canis familiaris
False positive and false negative predictions when training on fold 1 of mechanism+swissprot_non_enzymes and testing on fold 2.	P54315	LIPR1_HUMAN	FP	M0218_pancreatic_lipase	triacylglycerol lipase	Inactive pancreatic lipase-related protein 1	Homo sapiens
False positive and false negative predictions when training on fold 1 of mechanism+swissprot_non_enzymes and testing on fold 2.	P54316	LIPR1_RAT	FP	M0218_pancreatic_lipase	triacylglycerol lipase	Inactive pancreatic lipase-related protein 1	Rattus norvegicus
False positive and false negative predictions when training on fold 1 of mechanism+swissprot_non_enzymes and testing on fold 2.	Q5BKQ4	LIPR1_MOUSE	FP	M0218_pancreatic_lipase	triacylglycerol lipase	Inactive pancreatic lipase-related protein 1	Mus musculus
False positive and false negative predictions when training on fold 1 of mechanism+swissprot_non_enzymes and testing on fold 2.	P35675	YGAE_ERWAM	FP	M0228	dTDP-glucose 4,6-dehydratase	Uncharacterized protein in galE 3'region	Erwinia amylovora
False positive and false negative predictions when training on fold 1 of mechanism+swissprot_non_enzymes and testing on fold 2.	P0A572	Y2715_MYCTU	FP	M0248	chloride peroxidase	Uncharacterized protein Rv2715/MT2788	Mycobacterium tuberculosis
False positive and false negative predictions when training on fold 1 of mechanism+swissprot_non_enzymes and testing on fold 2.	P0A573	Y2734_MYCBO	FP	M0248	chloride peroxidase	Uncharacterized protein Mb2734	Mycobacterium bovis (strain ATCC BAA-935 / AF2122/97)
False positive and false negative predictions when training on fold 1 of mechanism+swissprot_non_enzymes and testing on fold 2.	Q8J232	NULL	FP	M0272	isocitrate lyase	NULL	NULL
False positive and false negative predictions when training on fold 1 of mechanism+swissprot_non_enzymes and testing on fold 2.	Q5LJP9	ASND1_DROME	FP	M0303	(carboxyethyl)arginine beta-lactam-synthase	Asparagine synthetase domain-containing protein CG17486	Drosophila melanogaster
Authors: Luna De Ferrari and John B O Mitchell (2014)	uniprot_accession	uniprot_entry_name	prediction_status	predicted_mechanism	predicted_mechanism_name	protein_name	organism
False positive and false negative predictions when training on fold 2 of mechanism+swissprot_non_enzymes and testing on fold 1.	P15559	NQO1_HUMAN	FN	M0003	NAD(P)H dehydrogenase (quinone)	NAD(P)H dehydrogenase [quinone] 1	Homo sapiens
False positive and false negative predictions when training on fold 2 of mechanism+swissprot_non_enzymes and testing on fold 1.	P14262	PLC_BACCE	FN	M0026	phosphatidylinositol diacylglycerol-lyase	1-phosphatidylinositol phosphodiesterase	Bacillus cereus
False positive and false negative predictions when training on fold 2 of mechanism+swissprot_non_enzymes and testing on fold 1.	P83851	IUNH_LEIMA	FN	M0039	purine nucleosidase	Inosine-uridine preferring nucleoside hydrolase	Leishmania major
False positive and false negative predictions when training on fold 2 of mechanism+swissprot_non_enzymes and testing on fold 1.	O25927	LPXA_HELPY	FN	M0069	acyl-[acyl-carrier-protein]-UDP-N-acetylglucosamine O-acyltransferase	Acyl-[acyl-carrier-protein]--UDP-N-acetylglucosamine O-acyltransferase	Helicobacter pylori (strain ATCC 700392 / 26695)
False positive and false negative predictions when training on fold 2 of mechanism+swissprot_non_enzymes and testing on fold 1.	B2ND82	NULL	FN	M0070	methylmalonyl-CoA decarboxylase	NULL	NULL
False positive and false negative predictions when training on fold 2 of mechanism+swissprot_non_enzymes and testing on fold 1.	O28604	NULL	FN	M0123	adenylyl-sulfate reductase	NULL	NULL
False positive and false negative predictions when training on fold 2 of mechanism+swissprot_non_enzymes and testing on fold 1.	P49891	ST1E1_MOUSE	FN	M0154	estrone sulfotransferase	Estrogen sulfotransferase, testis isoform	Mus musculus
False positive and false negative predictions when training on fold 2 of mechanism+swissprot_non_enzymes and testing on fold 1.	Q01234	NFNB_ENTCL	FN	M0211	oxygen insensitive NAD(P)H nitroreductase	Oxygen-insensitive NAD(P)H nitroreductase	Enterobacter cloacae
False positive and false negative predictions when training on fold 2 of mechanism+swissprot_non_enzymes and testing on fold 1.	P02703	COL_PIG	FN	M0218_colipase	triacylglycerol lipase	Colipase	Sus scrofa
False positive and false negative predictions when training on fold 2 of mechanism+swissprot_non_enzymes and testing on fold 1.	P04118	COL_HUMAN	FN	M0218_colipase	triacylglycerol lipase	Colipase	Homo sapiens
False positive and false negative predictions when training on fold 2 of mechanism+swissprot_non_enzymes and testing on fold 1.	P17084	COL_RAT	FN	M0218_colipase	triacylglycerol lipase	Colipase	Rattus norvegicus
False positive and false negative predictions when training on fold 2 of mechanism+swissprot_non_enzymes and testing on fold 1.	P06857	LIPR1_CANFA	FN	M0218_pancreatic_lipase	triacylglycerol lipase	Inactive pancreatic lipase-related protein 1	Canis familiaris
False positive and false negative predictions when training on fold 2 of mechanism+swissprot_non_enzymes and testing on fold 1.	P54318	LIPR2_RAT	FN	M0218_pancreatic_lipase	triacylglycerol lipase	Pancreatic lipase-related protein 2	Rattus norvegicus
False positive and false negative predictions when training on fold 2 of mechanism+swissprot_non_enzymes and testing on fold 1.	P81139	LIPR2_CAVPO	FN	M0218_pancreatic_lipase	triacylglycerol lipase	Pancreatic lipase-related protein 2	Cavia porcellus
False positive and false negative predictions when training on fold 2 of mechanism+swissprot_non_enzymes and testing on fold 1.	P50389	PNPH_SULSO	FN	M0244	S-methyl-5'-thioadenosine phosphorylase	Purine nucleoside phosphorylase	Sulfolobus solfataricus (strain ATCC 35092 / DSM 1617 / JCM 11322 / P2)
False positive and false negative predictions when training on fold 2 of mechanism+swissprot_non_enzymes and testing on fold 1.	P49323	PRXC_STRLI	FN	M0248	chloride peroxidase	Non-heme chloroperoxidase	Streptomyces lividans
False positive and false negative predictions when training on fold 2 of mechanism+swissprot_non_enzymes and testing on fold 1.	Q51958	NULL	FN	M0269	muconate cycloisomerase	NULL	NULL
False positive and false negative predictions when training on fold 2 of mechanism+swissprot_non_enzymes and testing on fold 1.	P0A9G6	ACEA_ECOLI	FN	M0272	isocitrate lyase	Isocitrate lyase	Escherichia coli (strain K12)
False positive and false negative predictions when training on fold 2 of mechanism+swissprot_non_enzymes and testing on fold 1.	P0DJQ8	BLS_STRC2	FN	M0303	(carboxyethyl)arginine beta-lactam-synthase	Carboxyethyl-arginine beta-lactam-synthase	Streptomyces clavuligerus (strain ATCC 27064 / DSM 738 / JCM 4710 / NBRC 13307 / NCIMB 12785 / NRRL 3585 / VKM Ac-602)
False positive and false negative predictions when training on fold 2 of mechanism+swissprot_non_enzymes and testing on fold 1.	P00897	TRPE_SERMA	FN	M0314_component1_I	anthranilate synthase	Anthranilate synthase component 1	Serratia marcescens
False positive and false negative predictions when training on fold 2 of mechanism+swissprot_non_enzymes and testing on fold 1.	P27099	TCBD_PSESQ	FN	M0348	NULL	Chloromuconate cycloisomerase	Pseudomonas sp. (strain P51)
False positive and false negative predictions when training on fold 2 of mechanism+swissprot_non_enzymes and testing on fold 1.	P77212	YKGC_ECOLI	FP	M0006	glutathione-disulfide reductase	Probable pyridine nucleotide-disulfide oxidoreductase YkgC	Escherichia coli (strain K12)
False positive and false negative predictions when training on fold 2 of mechanism+swissprot_non_enzymes and testing on fold 1.	Q02733	IRC15_YEAST	FP	M0006	glutathione-disulfide reductase	Increased recombination centers protein 15	Saccharomyces cerevisiae (strain ATCC 204508 / S288c)
False positive and false negative predictions when training on fold 2 of mechanism+swissprot_non_enzymes and testing on fold 1.	Q9LQK9	IDH4_ARATH	FP	M0007	isocitrate dehydrogenase (NADP+)	Putative isocitrate dehydrogenase [NAD] subunit-like 4	Arabidopsis thaliana
False positive and false negative predictions when training on fold 2 of mechanism+swissprot_non_enzymes and testing on fold 1.	P31470	YIEK_ECOLI	FP	M0060	glucosamine-6-phosphate deaminase	Uncharacterized protein YieK	Escherichia coli (strain K12)
False positive and false negative predictions when training on fold 2 of mechanism+swissprot_non_enzymes and testing on fold 1.	Q9HDU4	YHEB_SCHPO	FP	M0228	dTDP-glucose 4,6-dehydratase	Uncharacterized protein PB2B2.11	Schizosaccharomyces pombe (strain 972 / ATCC 24843)
False positive and false negative predictions when training on fold 2 of mechanism+swissprot_non_enzymes and testing on fold 1.	P23139	YPE2_RHORU	FP	M0244	S-methyl-5'-thioadenosine phosphorylase	Uncharacterized 25.8 kDa protein in petC 3'region	Rhodospirillum rubrum
