# Supplementary material for: From sequence to enzyme mechanism using multi-label machine learning
Source: BMC Bioinformatics. 2014 May 19;15:150. doi: 10.1186/1471-2105-15-150 (PMC4229970; doi:10.1186/1471-2105-15-150)
Supplement: Additional file 7 — Mechanism predictions for all UniProt Swiss-Prot enzymes. Additional file swissprot_enzymes_mechanism_predictions.csv.tar.gz contains a comma separated file of the mechanism predictions for all Swiss-Prot enzymes (proteins having an Enzyme Commission number). The training set used for prediction includes all mechanism labelled proteins (the mechanism and negative sets) and all Swiss-Prot non-enzymes (the swissprot-non-EC set) with their InterPro attributes and MACiE mechanism class labels. The predicted mechanism is presented alongside the protein’s name, organism and Enzyme Commission number(s) taken from UniProt. [file 1471-2105-15-150-S7.zip]

Archive with 1 entries (1 files):
- 8940268181232847_add7.gz
